# Supplementary material for: Efficient methods for acute stress detection using heart rate variability data from Ambient Assisted Living sensors
Source: Biomed Eng Online. 2021 Jul 29;20:73. doi: 10.1186/s12938-021-00911-6 (PMC8323289; doi:10.1186/s12938-021-00911-6)
Supplement: Supplementary file 1 — Additional file 1. The measurement data (RR intervals) used in model building. [file 12938_2021_911_MOESM1_ESM.xlsx]

## Sheet: P01
STROOP		AWAKENING1		AWAKENING2		NEUTRAL
920		960		1000		776
888		1016		1016		800
920		952		992		808
880		944		1016		808
872		888		1016		792
848		896		1032		784
856		944		1032		784
824		888		1000		776
840		952		1008		808
880		936		1016		816
888		936		1024		832
896		960		1032		808
904		952		1016		800
880		952		1040		768
896		928		1032		768
912		960		1024		736
928		968		1008		720
936		1008		1016		704
920		984		1040		712
920		952		1032		680
912		984		1024		680
912		1024		1040		672
920		1040		1032		664
912		1008		1016		672
920		936		1072		680
920		992		1048		688
920		912		1048		712
912		960		1032		728
928		928		1016		736
912		880		1048		736
920		952		1040		728
912		984		1024		728
920		992		1024		720
920		1016		1000		720
904		1000		1048		712
856		992		1024		704
832		1000		1064		720
848		976		1024		728
840		968		1024		744
872		1016		1032		736
880		1000		1032		760
904		1000		1024		768
896		1072		1072		768
904		1048		1040		776
896		1024		920		752
904		984		920		752
896		992		944		752
880		984		928		736
896		968		976		720
896		920		968		720
896		944		984		736
888		1008		1000		752
896		992		992		768
920		968		1008		768
912		1008		1024		776
936		976		1008		776
936		968		1008		776
944		968		992		784
952		880		1000		760
944		920		1032		768
936		896		1016		768
928		952		1032		784
920		984		1056		776
896		952		1024		768
896		1024		1040		776
888		960		1056		752
880		984		1064		752
864		984		1048		736
904		984		1072		720
920		984		1072		720
936		1016		1048		736
944		992		1056		760
944		1016		1072		728
928		1000		1072		744
928		1016		1064		736
888		1024		1040		736
832		936		1024		728
800		944		1008		712
784		936		1048		712
784		848		1040		712
776		856		1032		728
760		832		1040		736
728		840		1040		744
752		768		1008		768
776		824		1032		768
768		752		1032		784
752		848		1040		752
760		832		1048		784
768		880		1000		792
776		936		992		816
752		880		1016		800
792		968		1032		792
824		944		1016		792
856		928		1024		784
848		960		1008		784
816		984		1040		776
816		952		1048		736
840		912		1048		744
832		976		1048		776
856		912		1048		800
840		968		1040		816
816		912		1064		832
800		960		1032		816
816		984		376		784
840		920		1496		760
880		880		904		752
912		952		928		752
920		936		936		752
896		880		872		736
920		920		824		720
928		864		792		736
944		888		800		728
936		920		768		736
944		888		736		736
936		888		760		736
968		856		736		744
960		920		744		728
952		896		744		712
920		896		728		720
864		856		784		728
880		928		752		728
904		920		776		696
904		912		792		704
936		904		856		712
944		872		840		696
968		896		920		704
968		920		912		720
968		872		960		728
960		912		920		720
968		968		968		760
960		936		928		768
952		976		952		784
944		904		976		784
920		928		960		808
928		968		952		776
944		880		944		792
968		920		944		792
976		888		952		808
904		856		944		808
848		896		936		808
816		920		976		792
768		928		960		784
744		976		1000		776
728		912		936		752
704		976		960		760
720		952		928		760
688		960		952		760
704		928		952		760
736		960		936		760
776		952		960		760
816		984		960		752
864		968		960		752
904		992		1000		728
944		960		976		744
944		1016		968		736
912		960		952		760
896		976		888		760
912		960		864		784
904		1000		848		808
912		976		896		800
928		968		928		800
904		960		952		760
920		960		968		744
944		928		984		728
944		1008		1016		728
936		952		936		712
944		1000		976		704
952		952		952		720
968		936		976		720
960		928		960		752
960		944		992		760
960		904		968		784
944		936		1016		792
896		880		968		800
896		896		952		768
880		888		952		752
904		896		960		760
912		912		936		768
912		864		904		760
896		840		888		752
880		800		872		728
880		840		808		720
896		832		800		728
864		832		800		744
840		832		832		744
864		768		872		752
880		832		912		744
896		792		928		744
872		776		968		736
904		744		992		720
880		800		1016		720
880		760		1016		736
864		736		1032		728
864		768		1040		720
872		752		1040		712
872		760		1048		728
888		752		1032		744
896		744		1024		784
896		728		1040		768
928		728		1040		792
896		736		1048		800
912		712		1072		840
920		704		1032		824
920		704		1056		800
864		696		1024		784
864		688		1016		776
856		680		1032		776
840		696		1000		760
824		696		1024		744
856		704		1016		776
864		720		1032		784
872		720		1032		784
888		752		1072		776
896		776		1064		768
888		808		1008		752
896		832		976		728
896		840		936		744
896		832		872		736
928		816		904		752
912		800		944		744
928		792		920		728
920		784		944		736
928		776		944		752
920		768		872		744
928		744		872		744
904		712		824		720
928		712		808		720
928		704		768		720
920		688		776		728
936		688		760		736
928		672		752		736
920		664		752		736
912		664		768		744
952		656		784		736
952		664		816		728
984		648		848		736
952		656		888		712
952		680		920		704
952		704		944		696
928		728		976		704
904		728		1000		720
896		736		1032		720
872		752		1016		720
832		744		1040		736
840		744		1032		720
840		728		1056		736
880		744		1040		736
888		744		1024		736
888		728		952		744
872		744		880		752
872		736		464		744
864		736		400		728
840		728		824		728
832		728		808		712
864		712		784		688
856		712		816		688
872		696		784		688
864		696		816		680
840		688		816		704
840		688		856		704
848		680		832		712
856		680		848		720
880		672		784		720
904		664		768		720
912		680		752		720
872		656		744		712
888		672		736		696
888		656		744		712
872		656		704		728
864		656		712		736
848		648		752		752
856		648		768		768
856		640		808		744
856		640		776		752
864		640		848		744
880		640		824		728
888		640		768		736
872		640		792		752
864		640		768		752
864		632		776		776
880		640		752		776
800		632		760		784
832		640		776		800
848		640		792		808
848		640		840		808
832		648		880		800
840		640		920		808
824		640		856		792
832		640		872		792
824		648		792		776
800		640		776		776
816		648		768		776
824		648		744		768
848		648		688		752
848		640		680		736
864		656		680		736
880		664		672		736
896		664		664		736
880		664		656		744
856		672		656		728
856		664		648		720
872		680		648		712
856		680		656		712
856		688		648		704
856		680		648		720
864		696		632		728
864		680		632		736
872		696		608		696
888		680		488		696
896		680		808		704
904		680		600		696
896		664		632		696
896		672		632		696
896		656		632		696
872		664		624		720
864		648		608		728
856		664		632		744
864		648		624		752
840		656		640		752
848		672		600		768
824		696		608		768
840		720		608		760
848		744		600		752
864		768		592		744
864		776		592		744
872		784		592		744
888		800		576		760
896		792		592		768
896		792		600		760
912		800		600		752
848		784		592		736
888		784		608		736
848		776		600		712
872		760		616		704
864		744		616		696
896		728		616		680
856		728		624		680
848		728		624		696
864		752		624		704
864		760		632		712
856		768		616		736
848		736		632		736
856		736		624		744
856		736		616		752
872		736		624		752
840		760		616		736
840		768		608		736
856		776		624		752
848		760		616		736
824		768		616		744
824		744		608		744
816		752		616		744
824		736		600		760
832		736		616		760
840		720		608		768
840		728		600		784
848		728		624		792
840		728		608		784
864		736		600		744
856		744		608		736
856		744		600		744
840		744		592		736
832		744		600		752
800		728		624		760
768		720		576		776
736		736		600		776
760		728		608		784
776		744		600		768
816		752		584		760
824		752		608		744
832		736		608		736
840		744		592		696
848		728		608		704
856		712		592		688
880		704		600		680
856		696		600		680
872		704		600		704
856		680		600		720
848		672		600		744
864		664		592		784
832		656		600		808
840		648		464		832
848		664		744		840
840		664		608		848
848		672		624		840
856		672		592		840
864		664		608		840
856		664		640		832
864		672		416		808
864		688		184		800
872		704		600		776
880		712		616		768
872		720		600		760
856		752		600		736
848		760		600		728
856		752		616		728
840		784		600		744
848		808		592		736
848		800		600		744
856		792		608		728
864		792		600		736
856		784		600		752
848		760		600		784
872		768		608		792
888		752		600		808
840		736		600		808
888		752		616		800
864		752		560		784
864		760		976		752
856		752		272		752
840		744		624		736
896		720		616		736
840		712		656		744
848		712		632		744
848		696		656		744
856		696		664		744
848		688		672		728
808		680		672		696
768		680		672		696
760		696		672		688
752		680		672		680
472		680		648		672
1120		680		664		672
848		688		640		696
856		712		640		720
872		712		616		752
888		720		648		776
896		728		624		792
888		744		624		808
880		736		600		816
896		744		624		808
896		736		608		800
728		712		624		800
960		720		608		800
824		728		640		800
864		720		608		808
896		728		624		824
920		736		648		832
912		728		616		824
904		720		640		824
832		720		632		816
832		696		632		816
816		704		664		800
808		696		656		800
856		704		656		800
896		720		648		792
928		728		648		808
944		736		640		792
952		712		640		808
968		728		640		808
960		720		632		808
928		712		624		832
952		704		632		824
944		712		640		832
944		704		624		840
960		688		632		824
960		696		624		816
952		696		632		808
952		688		648		832
968		688		648		832
960		680		672		824
968		680		680		824
984		672		664		824
968		680		688		824
968		672		688		832
976		672		672		840
976		672		656		840
968		672		664		856
952		688		680		864
944		680		640		856
968		680		664		848
976		672		664		840
944		680		648		824
912		680		648		832
944		688		640		816
960		704		648		808
976		712		624		816
984		704		640		832
1008		696		632		824
984		712		608		824
976		696		624		808
968		688		632		784
976		672		656		776
968		656		656		744
920		648		656		752
936		656		688		744
936		640		712		744
968		648		696		736
968		648		720		736
976		656		696		728
984		680		688		736
960		688		688		736
952		688		680		752
944		712		656		752
936		720		640		752
928		736		304		744
944		752		360		728
968		760		648		712
976		776		840		712
976		768		216		712
936		784		824		696
928		736		616		704
920		744		624		728
920		744		616		720
936		744		632		720
912		736		488		728
928		728		824		736
952		752		632		752
968		776		680		760
920		768		696		752
944		776		704		752
952		784		720		760
904		784		712		744
912		800		720		736
936		816		720		728
928		824		712		712
952		816		728		704
928		808		696		704
928		808		656		712
928		816		832		720
888		792		736		728
864		800		752		736
856		800		744		736
872		800		752		736
856		784		752		736
848		800		752		712
880		768		752		704
888		760		752		712
856		752		736		712
832		744		736		704
848		736		680		704
888		736		624		744
872		736		840		768
920		728		696		792
920		728		704		816
904		720		704		832
864		696		672		824
832		680		680		832
896		688		680		832
864		664		664		816
840		656		648		824
808		648		736		824
744		640		576		800
800		632		664		808
736		632		672		808
720		640		664		808
704		632		712		824
688		616		712		824
680		640		704		832
672		624		712		816
680		640		680		816
680		648		688		808
664		648		680		832
680		656		680		840
664		664		680		848
680		688		672		832
672		680		688		840
704		696		696		832
744		688		704		808
784		680		720		784
800		688		736		776
856		696		768		768
888		704		752		744
936		704		760		720
936		704		744		720
952		704		768		696
928		696		752		712
928		696		736		712
864		688		760		728
856		680		744		728
832		672		736		752
832		672		736		760
824		672		728		768
848		696		720		768
872		704		712		776
1792		728		688		760
912		744		688		776
928		768		672		768
872		800		648		792
904		800		640		768
848		792		664		760
872		776		656		736
480		776		656		736
1264		784		680		752
840		776		680		752
824		776		696		760
1600		760		712		776
800		720		752		776
784		728		768		776
784		712		784		760
792		688		800		752
768		672		368		768
848		664		408		776
696		664		808		784
912		648		792		792
752		656		848		808
768		672		744		800
808		712		792		808
784		744		792		800
808		776		808		800
816		800		816		776
848		792		776		776
864		816		784		800
888		816		776		832
896		824		776		840
904		824		784		864
896		800		800		872
904		784		576		872
920		760		952		872
832		744		776		872
928		736		776		864
840		736		792		856
856		752		808		840
856		752		792		824
856		752		784		808
824		752		768		784
808		776		816		776
848		776		776		768
880		792		776		776
856		832		776		776
824		824		768		792
824		864		768		792
808		864		768		792
816		880		760		792
848		848		768		784
848		824		768		776
864		800		792		744
872		760		800		744
856		760		784		752
848		736		784		752
848		728		784		776
840		736		800		792
848		736		800		800
840		736		816		808
864		744		392		768
880		744		432		760
888		744		824		760
888		736		800		760
896		736		648		744
872		728		952		744
880		728		832		736
848		728		760		752
840		736		760		768
856		736		736		784
864		752		712		800
872		752		696		800
880		736		688		816
888		736		672		824
880		728		688		808
880		744		680		832
880		760		696		824
856		768		704		832
832		776		712		840
808		784		720		840
824		800		728		848
824		792		760		840
832		800		784		848
832		792		816		856
848		792		864		840
840		768		856		832
832		760		864		832
840		744		864		824
840		728		856		832
848		736		816		832
816		744		808		840
816		744		776		840
816		768		776		824
824		768		768		800
832		768		736		800
840		776		736		792
856		768		728		792
848		776		712		792
856		760		752		792
856		744		736		776
864		760		744		784
856		760		752		800
848		784		760		816
840		768		800		832
840		760		792		848
848		776		800		848
848		768		784		856
872		760		776		872
880		768		792		872
864		776		792		872
880		784		800		872
872		784		824		880
		776		824		872
		784		840		872
		784		848		880
		800		856		864
		784		840		872
		784		832		872
		784		824		856
		792		784		856
		792		792		848
		752		760		840
		752		776		848
		728		760		848
		736		768		824
		728		776		816
		760		792		832
		760		808		848
		760		800		856
		776		808		872
		768		800		864
		776		808		872
		776		808		872
		784		808		872
		800		792		856
		792		808		848
		808		760		848
		808		776		848
		800		776		848
		792		760		856
		816		792		848
		824		792		872
		832		816		872
		848		824		896
		816		816		880
		808		840		864
		784		800		840
		784		832		848
		760		816		832
		744		816		848
		728		816		840
		720		800		872
		720		792		872
		760		816		880
		824		808		880
		856		648		880
		864		968		880
		856		784		888
		864		808		864
		832		832		872
		816		816		864
		808		824		872
		832		864		864
		880		840		896
		920		872		896
		936		880		888
		904		864		896
		904		864		864
		880		832		872
		872		832		872
		880		736		888
		856		920		880
		832		848		888
		864		848		880
		872		832		872
		888		856		848
		888		832		840
		880		872		824
		864		776		808
		856		488		768
		856		304		768
		872		776		776
		864		784		800
		872		768		808
		888		760		800
		880		784		784
		888		816		784
		880				768
		880				792
		880				800
		872				816
						824
						832
						840
						848
						840
						848
						832
						800
						840
						840
						848

## Sheet: P02
TRIER		STROOP		AWAKENING1		AWAKENING2		NEUTRAL1		NEUTRAL2
784		936		1104		1208		848		824
808		872		1048		1184		856		848
808		896		1048		1096		880		864
800		912		1040		1208		872		832
832		896		1032		1216		872		856
832		872		984		1168		912		832
800		896		1016		1184		904		848
808		904		1040		1280		872		856
800		880		1080		1152		904		848
800		864		1040		1128		904		832
784		904		1080		1208		856		840
792		896		1136		1208		880		824
800		856		1128		1208		896		824
776		880		1072		1264		856		824
792		912		1096		1408		864		816
824		872		1104		1344		888		816
832		848		1080		1384		824		816
784		896		1088		1408		848		824
808		912		1112		1392		856		808
808		888		1112		1440		824		832
784		864		1056		1392		856		824
792		896		1024		1392		848		824
784		904		1080		1416		840		840
792		896		1080		1384		816		840
784		872		1040		1352		864		824
816		896		1032		1352		832		840
832		928		1096		1296		792		840
800		904		1104		1192		824		824
816		872		1048		1192		856		840
832		912		1056		1272		808		816
808		944		1096		1136		824		824
536		888		1104		1088		856		816
1064		872		1072		1176		808		800
792		912		1096		1104		816		808
760		912		1152		1112		840		776
768		896		1088		1168		816		808
776		872		1104		1176		800		768
760		904		1104		1096		832		784
768		872		1088		1200		840		792
792		856		1048		1232		816		784
824		896		1040		1104		832		816
784		920		1120		1184		856		800
808		872		1104		1208		872		808
776		872		1064		1104		856		832
752		896		1136		1192		888		808
736		904		1160		1224		912		840
752		880		1112		1224		896		840
760		880		1056		1232		880		864
784		920		1080		1288		928		840
760		896		1128		1288		904		848
768		864		1144		1264		928		856
760		896		1112		1312		920		840
744		928		1160		1272		904		848
784		904		1200		1280		928		832
736		888		1128		1320		928		856
744		912		1128		1328		952		856
752		944		1160		1352		904		864
768		920		1192		1304		944		856
728		896		1088		1296		952		872
752		952		1064		1328		944		888
688		904		1064		1312		936		848
752		856		1016		1352		944		856
720		896		984		1424		952		824
720		952		1040		1344		928		848
712		928		1104		1272		936		824
712		904		1072		1336		944		808
712		880		1016		1296		936		768
720		880		1040		1192		912		832
696		896		1032		1192		912		832
704		848		968		1224		904		832
656		832		984		1144		840		864
656		816		1016		1232		856		880
664		840		1016		1200		840		880
704		816		976		1128		808		912
672		800		984		1224		816		912
704		824		1024		1192		816		936
712		848		1032		1040		760		936
712		824		1000		1080		784		976
712		840		1008		1112		776		984
712		904		1032		1120		752		984
704		896		1048		1120		776		992
728		856		1024		1184		776		976
744		872		1000		1264		744		976
800		904		1032		1216		776		968
832		920		1056		1232		776		936
872		920		1104		1280		768		976
880		872		1072		1272		776		976
928		816		1032		1320		776		936
928		848		1040		1280		768		976
928		872		1056		1264		760		912
920		872		1088		1296		800		912
904		896		1080		1272		768		936
888		912		1032		1304		760		880
848		936		1040		1264		784		904
832		936		1080		1320		752		904
848		928		1104		1272		776		880
864		896		1120		1296		760		920
840		880		1064		1304		760		928
792		896		1112		1336		752		896
816		928		1184		1304		760		936
832		984		1184		1304		744		944
808		992		1104		1264		744		896
768		984		1144		1240		752		928
800		960		1168		1312		744		952
808		952		1160		1184		752		944
776		904		1080		1192		744		920
760		880		1080		1176		760		952
776		880		1088		1112		760		960
784		888		1064		1112		752		952
800		928		1016		1136		744		920
752		936		1024		1112		744		920
768		960		1048		1032		744		928
816		968		1024		1032		736		928
816		936		1000		1088		720		960
800		920		1064		1120		736		968
776		888		1064		1096		744		976
808		848		1016		1040		728		968
824		816		1064		1064		728		976
832		824		1112		1192		720		976
792		848		1072		1248		720		992
776		888		1048		1256		704		952
808		928		1056		1360		704		960
816		952		1120		1392		720		952
824		992		1104		1384		704		912
832		984		1064		1416		720		896
800		976		1112		1296		704		928
832		968		1136		1352		696		944
856		968		1136		1328		712		928
840		912		1176		1376		720		968
848		912		1120		1384		688		952
808		920		1152		1280		720		944
824		928		1168		1328		696		1000
824		944		1176		1360		680		944
824		968		1184		1312		688		960
792		968		1184		1312		680		992
800		960		1136		1256		680		928
808		944		1120		1312		688		960
824		952		1080		1280		640		952
792		912		1096		1256		664		920
784		888		1040		1168		648		968
800		888		1024		1256		640		960
800		896		1072		1256		648		920
784		912		1016		1144		656		968
760		920		960		1256		648		992
792		952		1048		1304		656		944
784		960		1080		1112		632		1008
768		952		1032		1088		640		1032
744		928		992		1128		648		1064
768		928		1032		1056		632		1064
776		880		1064		1000		640		1024
776		872		1016		968		632		1048
752		864		976		944		640		1072
760		872		1032		952		616		1072
792		880		1016		912		632		1048
792		896		936		880		616		1048
768		912		928		880		616		1024
768		912		896		904		624		1000
792		912		864		864		616		984
808		904		808		808		608		928
808		912		848		736		624		944
776		880		936		928		616		952
816		864		896		808		608		912
816		856		912		808		600		928
816		872		1040		800		616		944
776		880		1240		800		600		896
800		896		1144		768		608		944
816		904		1120		776		616		928
824		904		1136		760		616		928
800		912		1160		760		616		992
832		896		1200		752		608		960
864		896		1240		736		616		984
864		856		1280		736		600		1000
864		840		1248		744		608		976
816		848		1152		728		624		976
816		832		1152		728		616		1000
824		864		1216		736		624		1024
840		864		1216		728		624		976
816		880		1112		712		648		1024
792		896		1072		712		632		1040
816		888		1128		712		624		992
832		880		1072		696		656		1040
848		888		1032		688		632		1072
800		888		1024		680		632		1096
816		848		1064		680		648		1048
856		856		1064		672		656		1112
848		848		1008		664		640		1096
816		856		1056		664		640		1024
792		888		1064		664		632		1040
824		896		1040		656		640		1056
824		904		992		648		632		1048
808		904		1032		640		632		1016
784		888		1088		640		648		1016
816		888		1080		640		648		1040
824		896		1088		640		640		1000
824		856		1160		640		656		1024
792		856		1184		632		656		1000
872		856		1120		632		648		968
816		880		1096		632		648		1008
856		904		1144		648		656		960
808		896		1144		656		632		976
816		912		1120		656		648		968
832		920		1072		656		624		960
824		920		1112		688		664		984
800		896		1096		664		616		960
816		904		1128		688		632		992
840		896		1144		696		640		976
856		856		1104		696		624		960
840		856		1160		696		640		976
808		856		1192		704		624		928
848		880		1200		712		632		888
856		888		1208		704		616		912
864		904		1120		712		632		968
816		912		1160		704		640		1000
856		912		1184		688		624		992
832		896		1160		696		632		1024
872		912		1088		696		624		1040
872		888		1104		696		648		1056
832		904		1128		712		624		1056
824		912		1064		728		632		1064
856		920		1016		720		640		1040
888		928		976		728		648		1064
904		904		1016		736		648		1064
880		880		960		744		640		1056
856		896		928		712		632		1008
920		880		968		720		640		1040
896		840		1016		704		672		1032
832		840		1016		712		640		1040
856		816		976		696		640		1032
888		792		968		704		640		984
888		784		1016		688		648		1016
848		776		1016		680		640		1016
888		720		992		688		632		960
928		752		1008		680		656		984
888		728		968		672		672		984
864		704		992		696		680		928
824		696		968		672		672		968
872		720		960		696		664		976
880		696		968		696		696		952
888		672		1024		720		680		1016
832		704		1008		792		712		1032
864		688		944		816		680		1008
888		680		976		784		664		1040
888		696		1008		784		688		1080
856		688		1000		776		712		1024
856		672		1064		752		680		1056
888		696		1056		744		704		1064
888		688		1128		728		696		1040
920		688		1032		712		704		1016
872		712		1072		704		696		1056
904		704		1120		688		672		1072
928		720		1144		688		704		1040
896		712		1168		680		720		1072
856		712		1192		680		720		1080
864		728		1200		664		728		1088
880		768		1192		672		704		1056
880		744		1128		656		720		1080
856		736		1168		672		752		1088
848		752		1184		664		752		1056
944		752		1176		672		736		1040
920		752		1064		680		768		1048
888		744		1016		704		792		1016
864		744		1056		696		768		1000
896		728		1008		704		808		1048
904		744		944		712		792		1064
848		720		928		704		808		1008
848		728		920		720		760		1040
904		728		872		712		752		1048
888		712		832		720		744		1008
856		728		816		704		776		1024
856		728		792		712		736		1032
880		728		792		720		728		1000
880		720		792		720		712		1048
840		744		1576		712		728		1064
832		752		776		704		704		1000
800		752		776		704		728		1040
784		760		760		696		760		1032
800		776		744		696		744		976
816		760		744		680		768		1008
832		808		728		688		744		1032
816		800		728		696		760		984
784		808		720		704		720		1000
832		792		728		688		736		1024
864		776		720		696		728		1016
856		784		728		712		728		1016
816		824		728		712		760		1032
824		784		784		704		720		1040
872		832		776		712		744		1016
864		800		816		712		720		1032
872		800		840		720		720		1056
824		824		864		720		744		1056
832		840		864		704		760		1056
880		856		840		712		688		1072
880		800		840		720		720		1056
880		808		824		728		704		1016
840		816		872		712		680		1056
872		816		832		712		688		1080
888		832		824		728		696		1080
816		832		872		728		672		1032
800		848		888		712		688		1048
736		872		840		720		688		1064
720		864		824		728		664		1000
776		832		904		720		664		1016
680		808		912		712		680		1032
696		824		888		720		672		1000
672		856		888		728		656		1000
696		776		856		712		664		1024
656		808		832		696		656		968
648		832		816		712		672		992
640		808		776		720		664		1024
664		816		776		688		656		984
632		840		768		704		688		1040
648		848		776		712		680		1072
640		792		808		744		616		984
648		872		816		744		664		968
632		864		824		744		656		976
640		840		864		736		664		968
632		832		840		720		656		936
648		864		848		736		680		944
632		888		824		744		656		944
656		856		840		712		656		928
672		912		840		720		656		936
704		840		848		720		664		912
696		864		840		720		664		912
704		888		816		688		656		904
720		848		832		712		680		920
752		928		816		712		656		912
752		912		840		704		672		904
736		888		840		704		672		928
760		888		832		728		656		944
760		936		832		728		656		896
744		896		824		712		664		888
736		856		816		720		656		912
768		840		800		728		656		912
752		808		792		728		672		952
728		816		768		712		672		976
752		824		800		704		656		944
752		872		808		712		704		968
752		872		824		712		688		992
736		848		832		712		680		952
728		864		832		704		688		976
720		896		856		720		688		976
704		920		872		704		672		984
688		904		896		696		680		952
680		888		872		696		688		968
680		856		856		704		672		936
712		920		864		680		672		960
688		912		872		696		664		936
680		832		880		696		680		960
664		832		856		704		664		960
672		832		864		680		664		952
672		848		856		688		672		960
696		904		856		704		656		928
680		952		840		704		672		936
696		960		848		688		664		944
696		952		840		688		656		936
680		936		872		712		672		952
680		952		840		704		672		928
664		976		856		632		656		928
680		968		872		720		664		944
672		944		896		696		656		912
672		976		864		696		672		912
664		976		856		680		664		936
672		1016		872		696		664		952
672		952		880		696		672		968
688		1040		880		680		672		968
696		1024		880		696		656		952
696		1032		872		680		664		952
704		1016		880		696		664		944
672		968		880		688		664		928
696		960		880		696		656		912
696		1024		880		704		680		904
696		912		880		704		664		912
704		968		896		720		656		920
696		968		896		704		688		952
712		944		872		744		696		928
720		888		888		744		664		944
720		920		896		736		696		952
744		920		896		752		688		960
712		880		904		752		696		952
696		936		888		752		672		968
704		880		872		736		744		976
736		872		880		728		720		960
744		936		912		752		704		976
728		888		912		744		720		968
768		872		888		736		752		984
752		880		896		744		712		984
728		904		944		752		728		1000
712		888		944		744		720		1016
712		912		960		720		768		968
728		928		928		728		704		968
728		888		904		720		720		992
752		912		928		712		736		1016
752		936		928		728		744		1008
760		944		928		736		720		968
768		920		904		760		776		1000
776		936		920		784		776		1008
768		928		920		816		744		984
768		976		912		784		752		1000
768		968		896		808		768		1016
760		1000		936		816		744		1000
768		896		928		824		728		960
768		928		920		824		752		984
744		888		904		848		752		944
776		880		936		840		720		968
808		912		936		848		744		976
816		936		920		688		752		944
816		928		896		936		768		928
784		936		864		800		736		976
816		928		856		856		768		936
824		944		824		800		752		928
792		928		808		792		768		960
808		912		824		816		784		968
784		928		864		832		800		944
792		864		888		816		752		960
776		896		904		808		752		976
776		944		888		840		768		952
792		944		912		864		768		976
768		912		888		840		752		976
800		976		912		848		784		992
792		976		904		856		784		992
768		896		880		880		752		1000
760		944		904		880		784		1024
752		952		888		872		792		1016
728		920		912		872		776		1000
728		936		920		872		760		1000
688		984		920		848		808		1024
696		976		912		864		776		1024
680		968		944		864		760		1024
704		936		952		872		800		1016
688		904		960		856		784		1024
704		952		944		832		760		1040
696		928		928		848		744		1064
720		944		928		840		816		1048
704		912		952		840		768		992
712		904		952		808		752		1000
712		976		952		824		728		1016
712		936		888		832		736		984
728		928		864		848		848		976
712		1016		864		824		840		1000
688		928		856		832		872		952
664		944		864		840		808		992
672		920		864		840		784		976
688		944		840		824		800		952
696		944		848		824		792		992
736		952		864		840		784		960
736		960		864		848		808		968
728		928		856		832		760		984
744		904		848		848		744		952
760		960		872		872		760		968
760		960		872		888		768		992
776		936		888		880		760		984
728		912		880		880		816		968
768		960		872		896		840		1000
752		936		904		848		816		1024
768		912		912		872		904		1000
728		904		936		864		888		1016
744		936		856		856		800		1024
744		952		864		832		784		1032
760		920		880		816		784		1008
768		936		936		832		800		1040
768		880		528		832		784		1048
744		920		1000		824		784		1048
752		912		752		824		736		1056
744		928		784		840		760		1016
760		912		760		840		720		1000
760		888		744		840		712		1016
736		952		736		848		744		976
752		984		720		864		760		1008
760		896		720		888		736		1016
760		928		704		880		728		1000
760		912		704		864		760		968
752		904		704		856		712		1008
768		928		696		848		848		976
784		912		688		832		776		976
792		976		688		824		752		992
784		904		680		808		776		952
784		936		680		816		504		952
744		952		680		824		1000		968
768		952		672		848		736		936
776		936		696		856		784		944
760		928		696		848		736		960
760		968		720		840		752		936
768		928		736		856		760		952
776		952		744		872		760		984
816		968		744		904		752		976
816		944		752		904		784		992
832		888		728		864		832		992
816		920		736		864		784		984
824		920		736		864		824		984
832		968		728		896		768		968
816		920		744		904		792		968
800		944		728		848		840		984
784		904		728		864		1016		968
776		928		744		824		936		992
768		952		744		824		872		976
776		984		744		856		920		992
784		944		760		856		912		1000
792		896		752		856		912		1000
768		920		776		888		928		1016
784		960		648		888		912		1008
784		936		904		872		912		1000
736		936		776		888		920		1016
744		968		768		904		880		984
752		976		736		856		904		1008
728		936		736		840		912		1008
736		912		744		848		896		984
736		952		720		824		872		992
720		960		736		816		912		976
720		952		728		784		856		984
712		912		720		816		856		984
728		936		720		808		896		960
720		944		728		768		888		968
704		904		728		800		904		1000
704		936		720		784		880		968
720		960		752		808		912		1000
720		920		744		816		840		984
720		944		760		776		832		952
712		936		768		808		824		968
728		888		752		800		824		976
720		896		760		808		832		952
720		968		760		784		832		968
696		912		752		800		800		992
720		904		760		800		840		992
720		896		752		768		800		968
744		928		752		760		792		1008
736		968		744		760		784		1024
768		928		752		744		800		1016
784		904		736		744		784		1016
784		920		736		776		808		992
768		960		736		800		784		1016
784		944		712		832		768		1024
768		912		704		856		784		1024
744		936		696		832		768		1032
776		928		696		840		808		1024
776		888		704		856		664		1008
792		920		696		824		920		1024
776		936		696		816		632		1032
768		920		704		880		920		952
736		912		744		888		728		920
752		960		712		888		776		920
768		896		728		848		752		944
784		880		728		992		768		976
784		928		728		1024		768		984
792		896		744		1008		760		1008
800		880		728		936		768		952
784		928		736		936		800		1008
744		872		768		992		816		1032
752		872		760		952		800		1040
744		896		760		960		832		1056
752		912		752		920		864		1032
784		864		744		976		872		1064
768		904		744		944		888		1032
760		920		728		912		896		1048
768		872		736		912		872		1056
792		864		728		944		880		1064
792		888		744		952		888		1064
768		904		728		984		856		1072
792		864		720		936		880		992
792		888		728		976		888		984
792		912		728		960		896		976
784		856		728		976		880		992
808		880		728		968		872		1032
768		912		736		1008		912		1024
800		832		760		944		888		1032
792		880		760		976		864		992
816		920		760		928		896		1000
824		904		776		952		880		1024
840		872		792		960		896		1000
816		912		768		944		880		976
808		920		776		928		912		1016
792		936		768		928		936		1008
776		864		760		936		904		1056
768		912		784		912		864		1048
744		896		784		928		944		1040
744		952		760		928		888		1032
768		928		744		904		864		1016
792		928		760		904		952		984
800		928		744		920		904		1008
784		880		720		888		928		1024
792		928		720		880		928		1040
816		880		712		904		920		984
800		920		712		896		928		968
792		920		712		880		944		1000
832		960		688		920		912		976
832		928		696		912		896		936
784		920		696		888		976		952
792		920		696		888		904		952
784		872		680		936		920		952
744		888		672		880		920		936
728		928		680		912		856		936
728		936		688		888		904		944
760		848		688		912		968		920
752		888		696		928		880		952
784		872		704		944		920		952
776		840		728		960		944		960
792		896		720		928		944		960
768		904		752		944		920		952
792		880		744		952		952		944
808		880		736		952		960		952
808		904		712		952		944		912
824		912		712		968		936		912
800		896		696		944		920		928
808		856		696		952		912		888
824		888		704		952		944		912
808		904		728		928		952		872
768		912		728		920		928		872
776		912		736		904		968		896
800		912		768		880		960		864
792		936		768		872		952		864
808		904		784		848		960		872
808		912		752		848		952		840
800		912		776		840		936		880
800		928		776		864		944		856
776		896		768		808		952		848
752		912		760		832		928		880
768		944		752		864		936		856
776		904		760		872		968		880
768		872		752		832		976		888
792		904		760		856		984		872
808		904		760		864		976		896
808		912		776		824		944		904
784		880		776		808		904		880
824		888		760		824		888		896
784		944		760		808		936		848
800		920		760		768		952		864
792		872		744		792		952		872
800		896		744		760		960		848
784		928		728		744		936		856
768		880		720		752		952		832
776		880		728		752		960		832
800		912		728		744		968		824
768		896		728		760		960		792
800		864		728		776		984		824
808		880		720		784		1000		808
808		936		712		768		1008		800
800		888		720		760		976		784
800		896		720		800		1000		816
808		936		728		792		1000		784
784		976		712		800		984		800
784		872		704		760		984		792
808		936		712		792		1016		784
808		928		712		776		976		800
824		856		720		768		976		808
816		832		752		808		1008		824
840		856		728		768		1032		832
856		832		728		760		984		832
832		896		720		776		1000		832
848		952		728		768		1000		824
848		960		728		744		952		824
840		1000		712		752		976		856
792		992		712		744		1008		832
824		984		712		752		976		856
776		944		712		728		992		832
784		984		720		656		1040		840
776		936		712		832		1016		856
752		992		704		752		992		840
768		936		712		728		1024		864
776		952		704		760		1024		864
800		944		704		752		1008		848
760		960		704		752		960		864
768		992		696		736		1008		840
752		968		696		752		1000		864
736		936				752		1024		864
712		928				768		968		856
712		968				800		976		840
696		936				792		992		824
736		880				792		1016		856
728		936				792		992		856
744		912				776		976		848
752		888				784		976		864
760		904				784		1008		848
760		864				776		1016		872
760		864				768		968		856
768		888				792		1000		888
768		920				784		1016		888
752		880				752		1000		896
776		904				768		1000		872
776		880						1040		912
784		872						1032		904
800		848						992		920
848		896						968		904
824		896						1040		928
808		856						1040		928
824		888						1008		912
832		904						992		936
832		912						1032		896
792		880						968		920
800		920						960		912
808		960						968		880
816		928						992		912
784		952						1024		888
792		912						1032		896
816		928						976		896
784		904						984		888
792		920						992		920
816		944						992		896
808		880						976		904
776		896						1008		912
808		928						1016		904
816		912						1008		904
808		888						976		920
800		872						1000		904
824		880						1024		912
776		928						1008		928
792		920						992		904
816		904						1000		912
784		840						1016		928
800		920						992		888
816		880						984		896
816		888						992		904
776		904						1024		928
792		920						1016		904
792		960						968		912
784		880						1000		920
768		936						1008		896
792		920						1000		896
784		928						1008		904
792		904						1008		904
792		920						1000		872
792		976						1016		920
808		872						1016		920
808		888						976		920
816		936						992		920
792		968						1016		960
808		880						992		936
824		944						960		928
824		960						1008		976
800		936						976		904
832		904						984		896
848		944						1016		896
840		960						992		864
864		904						976		896
824		912						992		872
816		944						976		880
848		904						944		904
792		912						952		872
768		968						1000		888
752		904						968		888
760		920						960		880
792		944						992		912
808		968						992		888
768		888						968		896
768		888						968		920
800		936						1008		928
784		920						984		904
776		872						952		936
808		944						976		920
832		912						992		888
824		864						976		912
856		904						968		936
864		952						1000		904
856		944						1024		936
856		872						1016		944
856		904						1024		960
848		928						976		936
840		880						992		968
832		880						992		968
824		912						976		968
800		904						960		976
824		896						984		984
824		856						968		960
824		936						936		992
784		904						936		968
808		896						960		944
800		896						952		968
800		888						936		928
776		904						968		904
800		928						984		904
800		912						944		944
760		880						936		936
760		880						968		920
768		912						936		912
784		936						920		904
792		848						944		896
768		896						960		920
784		920						944		952
792		920						952		936
760		896						968		968
744		888						944		976
736		904						936		960
720		880						968		976
712		896						968		976
752		920						928		992
744		936						936		976
736		896						960		992
744		904						976		1008
760		912						960		1016
744		896						992		1000
760		944						1008		1000
760		944						1000		992
760		896						960		960
744		872						944		976
720		856						904		992
736		912						848		976
712		904						872		960
712		896						896		968
720		904						904		936
720		912						920		944
688		856						984		920
688		896						992		872
656		904						968		864
656		896						1016		888
656		896						1024		880
656		912						1000		880
696		952						992		888
712		912						1040		872
688		936						976		896
728		952						944		896
720		896						984		864
744		920						1000		904
704		944						992		880
704		904						984		872
712		928						1000		856
712		888						1032		896
720		896						992		888
680		880						1040		880
696		920						1016		896
704		936						976		920
720		856						1016		896
712		904						1008		912
696		928						1000		904
680		896						984		912
656		920						1016		912
688		904						1040		896
696		872						1016		912
720		936						1000		912
736		920						1008		880
720		888						1000		896
704		888						1008		896
704		904						1016		848
736		904						952		864
728		928						944		848
736		912						976		816
736		904						1000		840
712		936						992		808
736		904						944		824
752		952						952		800
808		864						992		800
760		952						944		832
760		920						952		776
736		928						952		816
752		912						1000		776
752		936						976		792
744		936						976		800
736		912						1008		792
736		920						1024		800
760		944						1032		784
752		928						1008		800
776		920						1032		776
768		944						1032		824
784		912						1032		816
760		872						992		832
776		896						1024		832
760		920						1024		856
768		864						1024		864
760		880						984		848
776		912						1032		888
744		872						1024		912
776		896						1048		928
776		880						1016		936
760		872						1024		912
776		856						1016		888
808		888						976		920
800		848						992		936
784		824						992		952
752		800						992		952
728		800						968		928
736		848						1016		944
696		880						1032		928
704		888						1016		944
720		912						984		944
752		904						1016		944
728		880						1000		952
704		920						992		944
728		936						1008		952
736		952						1000		952
768		896						992		912
752		920						992		920
728		936						1032		928
728		928						1016		944
712		936						984		944
728		904						1032		920
712		920						1024		904
712		944						984		888
712		960						992		928
728		904						1000		896
720		904						976		928
688		976						936		904
696		920						984		904
704		952						968		944
712		912						960		904
680		944						952		936
728		896						1000		936
720		888						992		912
728		856						944		944
752		848						960		952
776		840						976		928
784		832						960		968
768		896						936		960
768		872						976		928
792		872						1000		960
800		888						984		968
752		928						960		944
808		896						976		976
792		912						984		968
792		952						968		976
792		936						992		1000
784		904						976		992
752		952						992		976
768		944						976		992
776		896						984		1000
800		928						1008		976
792		944						976		1000
768		896						952		968
792		920						960		976
792		968						984		976
808		960						976		960
800		912						968		944
776		936						960		920
760		952						1000		896
728		920						1008		920
728		904						1000		960
736		952						976		976
736		968						968		984
728		976						1008		1008
744		960						992		960
744		920						944		928
712		984						968		944
704		928						1000		936
680		888						976		928
688		960						976		944
712		928						1016		936
720		952						1032		944
744		944						1032		968
736		960						984		984
720		952						1000		968
696		984						1016		976
704		984						992		976
704		928						944		984
720		872						984		1000
712		936						1024		992
728		904						1000		976
696		872						1008		944
696		848						1032		960
720		928						1008		960
744		872						1000		976
728		872						1024		1000
752		848						1016		984
760		848						984		952
768		888						1016		960
736		904						1024		968
752		920						1008		944
752		888						1032		960
720		936						1024
720		896						1016
680		952						960
688		856						928
696		896						968
704		928						992
704		944						1000
704		936						1000
720		960						1000
736		968						1040
720		912						1040
720		960						1032
720		952						1032
688		888						1032
688		944						1056
704		968						1064
712		896						1056
712		896						1056
736		976						1016
752		888						1000
752		936						1048
752		968						1032
720		936						1048
760		952						1024
752		952						992
736		984						1032
696		912						1024
720		992						1024
712		968						1000
720		1008						1000
712		960						1048
736		960						1024
720		984						1024
728		984						1000
704		944						1016
728		1000						1016
720		952						1008
736		968						992
744		952						1024
760		1032						1056
744		960						1024
736		944						1048
696		976						1024
688		992						1008
672		904						1008
664		976						1032
704		960						992
712		960						976
744		952						1016
752								1000
744								976
728								976
752								992
728								960
728								952
696								1000
704								992
728								984
720								1016
744								1048
744								1008
728								992
704								1056
704								1072
712								1032
720								1024
704								1032
680								1056
656								1048
648								1016
632								1016
640								1048
656								1040
656								1008
688								1032
680								1072
688								1080
696								1040
712								1064
728								1064
720								1040
728								1024
728								1072
704								1056
728								1016
728								1000
744								1032
744								1040
736								1008
752								1016
768								1040
760								1048
728								1008
744								1040
760								1056
736								1032
736								1008
720								1064
704								1064
688								1008
672								1024
680								1024
656								1024
656								1008
656								1024
656								1040
688								1032
680								992
664								1024
656								1016
672								1032
696								1008
696								1032
696								1024
720								1032
720								1000
712								1056
744								1048
736								1024
720								1016
736								1032
760								1008
752								992
776								1016
784								1032
784								992
784								992
776								1016
800								984
768								968
792								984
792								984
816								952
808								952
800								1000
760								1000
736								976
728								968
720								1016
688								1008
720								992
720								992
768								1024
768								1032
736								1008
752								992
760								1008
768								1056
768								1016
768								1000
760								1008
768								1048
776								1056
776								1024
776								1032
760								1000
784								1008
792								1032
800								1032
808								1032
824								1056
816								1056
816								1048
816								1016
768								1056
760								1016
736								992
736								1000
744								1040
752								1040
744								1016
744								1008
760								1032
752								1016
728								992
712								1032
744								1024
752								1008
752								1008
744								1016
776								1024
784								992
776								1000
736								1000
496								1016
968								1008
720								1016
744								1016
720								1024
752								984
720								1032
768								1032
760								1016
792								1000
736								1040
792								1032
768								1024
776								1032
752								1016
760								1000
760								1000
760								1024
776								992
752								960
760								1008
800								1032
760								992
768								960
744								976
704								968
680								920
712								920
752								992
792								984
792								944
800								888
824								920
808								824
816								864
768								896
768								952
776								968
776								1000
792								992
792								1040
768								1056
808								1032
800								1016
784								1000
792								1064
808								1080
808								1048
800								1048
808								984
792								1008
768								1032
776								1032
768								1040
784								1016
776								1040
784								1064
744								1056
768								1024
776								1016
784								1032
752								1040
800								992
792								984
784								1016
776								1024
776								1040
744								1008
728								1040
752								1056
776								1032
816								1008
816								1024
824								1008
840								992
824								984
824								1032
808								1016
768								984
776								960
776								1008
808								1024
792								1024
808								1016
768								1024
768								1048
752								992
760								1008
704								1032
768								984
704								960
696								984
688								992
696								960
688								992
712								1024
704								1040
696								976
688								1024
720								1040
696								1008
704								1016
712								1064
720								1040
704								1000
728								1040
720								1056
712								1016
720								992
720								1024
720								992
728								984
704								1040
696								1008
696								976
680								1032
688								1056
1336								1024
664								1072
664								1064
664								1032
688								1040
712								1072
728								1024
744								1024
744								1064
712								1024
720								1000
728								1024
752								1008
792								1000
840								1032
800								1040
824								1032
840								1008
848								1008
800								1008
824								968
872								1008
776								1016
824								992
824								976
816								1032
824								992
784								976
808								1008
808								992
816								984
808								992
864								1016
800								1008
800								992
824								1040
856								1008
864								992
848								1016
840								1016
896								1008
904								1008
872								1024
856								1024
904								1000
864								1008
896								1024
816								1008
832								984
840								1016
872								1008
824								1008
792								992
872								1024
824								1024
824								1000
840								976
816								984
800								976
816								936
840								936
848								976
776								984
840								960
840								944
864								576
808								1328
856								1000
880								1000
880								1008
832								1016
864								1032
904								1024
888								1032
864								1000
856								1048
880								1088
904								1088
904								1088
880								1056
920								1024
944								1040
888								1056
848								1024
880								1000
904								1048
880								1048
880								1008
896								1032
896								1048
848								1008
872								976
880
856
824
872
896
872
848
888
904
872
864
888
856
840
880
912
912
872
872
928
904
864
896
912
912
864
880
904
896
864
880
896
880
840
856
912
904
864
856
888
896
824
872
920
872
880
848
920
848
872
912
928
840
904
880
912
928
856
904
920
872
896
920
928
888
896
912
904
864
904
880
872
872
864
872
848
928
888
904
848
904
872
856
888
920
936
888
904
920
928
880
880
896
904
864
888
920
888
864
872
896
952
960
896
928
912
872
872
848
824
776
776
768
808
840
872
912
912
872
896
904
880
872
896
888
856
920
928
896
920
952
912
872
928
912
864
880
904
912
888
896
928
920
880
896
904
912
904
872
856
864
872
880
912
928
944
936
944
888
880
864
880
888
912
952
960
960
960
952
944
904
896
896
912
952
968
960
952
952
952
944
920
896
896
912
928
944
960
952
960
944
912
880
888
904
928
960
968
960
960
952
952
888
880
880
888
896
928
936
928
920
912
888
872
864
864
872
888
912
904
888
872
880
880
832
840
832
848
856
872
896
896
880
880
880
856
848
856
880
888
896
936
920
912
904
896
888
848
856
848
872
888
912
920
912
888
888
872
856
864
864
864
880
888
904
904
880
872
872
832
816
824
848
840
872
896
880
872
840
824
800
784
816
872
856
896
904
896
888
904
888
912
904
928
928
928
880
840
872
920
952
944
872
880
912
920
856
848
880
912
920
904
904
944
960
968
960
952
944
944
936
952
944
928
936
952
944
960
968
984
952
928
912
920
872
864
896
840
856
864
832
880
904
864
880
904
864
896
912
912
888
912
936
872
888
912
936
968
976
976
968
968
976
976
976
968
952
960
976
968
920
928
920
872
872
912
880
856
896
856
872
904
840
880
896
856
872
912
896
896
928
952
952
936
976
976
976
968
960
952
968
976
984
984
976
960
968
984
936
936
936
928
944
896
896
936
904
896
952
928
904
952
944
920
936
912
912
896
904
904
928
936
904
928
936
912
912
920
888
888
912
920
872
880
896
896
888
856
864
856
856
816
816
784
832
816
824
840
816
840
864
912
936
936
928
928
920
904
896
872
840
832
832
864
888
912
936
960
968
952
984
992
952
944
944
888
872
864
880
832
864
848
816
848
856
840
856
872
856
880
896
864
888
840
840
840
832
832
824
800
808
800
816
808
800
776
784
752
760
752
768
768
800
792
816
808
808
800
808
800
800
816
800
808
800
792
808
768
696
792
752
744
720
720
712
720
696
712
712
704
712
712
704
720
728
728
736
728
736
744
728
744
736
720
712
728
712
704
712
696
696
696
680
680
696
680
672
696
672
680
688
672
648
696
672
640
680
664
648
664
656
656
656
664
656
656
672
688
688
672
704
704
736
720
736
720
688
704
688
680
680
680
664
656
664
648
640
656
656
632
656
648
632
648
640
624
640
640
632
608
664
632
624
640
640
632
640
648
624
648
640
632
640
648
632
640
640
640
640
640
648
656
648
[truncated: 270 more rows]

## Sheet: P03
TRIER		STROOP		AWAKENING		NEUTRAL1		NEUTRAL2
872		976		1248		1008		1008
904		960		1176		968		1040
864		960		1184		960		1048
920		944		1208		1000		1016
872		944		1208		992		1008
912		960		1248		992		1080
872		952		1288		976		1096
904		944		1376		976		1072
872		952		1392		984		1000
912		968		1320		992		1056
856		952		1264		984		1024
920		960		1200		1000		1072
864		936		1224		1024		1056
912		928		1264		1000		1048
872		936		1232		984		1024
920		936		1248		992		1064
872		944		1288		1000		1072
904		936		1376		968		1040
888		952		1304		992		1088
896		960		1296		1040		1048
896		960		1232		1032		1072
888		968		1224		1024		1112
888		960		1192		1008		1048
904		944		1184		1040		1088
880		936		1208		1040		1096
904		952		1248		1040		1024
840		952		1184		1056		1072
912		952		1192		1040		1032
872		952		1216		1040		1056
920		968		1200		1048		1048
848		976		1200		1048		1056
912		960		1224		1032		1016
880		976		1200		1032		1072
928		952		1240		1024		1032
872		952		1424		1008		1032
920		952		1336		976		1056
864		952		1352		1024		1056
944		952		1288		1032		1032
872		960		1248		1000		1072
928		960		1232		1016		1080
888		976		1160		1032		1040
952		976		1144		1040		1072
864		968		1184		1024		1072
928		952		1200		1008		1048
888		944		1192		1008		1080
936		952		1224		960		1056
856		952		1208		984		1072
928		952		1192		992		1064
888		960		1224		968		1024
912		960		1224		984		1024
872		976		1240		984		1000
920		976		1416		968		1032
872		976		1352		992		1024
912		984		1288		1016		984
880		952		1264		1024		1032
912		960		1224		1000		1024
880		944		1256		1016		1000
896		960		1288		1024		976
904		960		1416		1040		1008
912		960		1376		1048		992
888		968		1336		1016		1008
920		976		1280		1056		944
912		984		1216		1040		976
896		984		1376		1032		1000
936		968		1352		1024		984
896		952		1304		1032		952
928		960		1320		1056		976
872		960		1304		1008		992
928		952		1240		1008		992
904		960		1208		1064		976
936		968		1200		1024		1008
944		960		1160		1064		1000
936		976		1160		968		976
904		976		1144		1048		1016
896		960		1120		1008		1016
896		944		1152		1056		984
896		952		1152		984		984
880		952		1136		1040		976
880		960		1192		1024		960
880		976		1160		1008		1016
888		960		1184		1040		1008
864		992		1208		1008		992
872		1000		1328		1064		992
880		992		1280		1000		1016
872		984		1224		1064		1000
864		968		1168		1008		1056
888		960		1160		1080		1064
880		960		1184		1024		1088
880		968		1160		1032		1056
872		968		1216		1080		1016
888		968		1216		1016		1056
864		976		1344		1024		1056
896		976		1312		1024		1040
872		976		1296		1016		1056
872		968		1264		1016		1040
912		952		1248		1024		1016
872		944		1192		1016		1032
896		952		1208		1048		1008
896		944		1184		1000		1040
952		960		1240		1040		1032
888		952		1280		1008		1032
920		960		1408		1000		1024
896		968		1392		968		1048
928		976		1320		984		1056
896		960		1280		992		1032
896		968		1296		1000		1000
920		952		1312		992		1056
904		968		1336		976		1048
928		976		1312		960		1056
912		952		1304		976		1048
936		952		1352		984		1032
944		976		1312		984		992
944		968		1264		984		1000
928		960		1176		992		1032
968		1000		1144		992		1016
912		1024		1144		992		984
920		1016		1136		1000		1024
952		1056		1160		984		1008
904		1072		1152		992		984
928		1088		1120		1016		1040
912		1064		1144		1016		1048
928		1024		1152		968		992
920		1040		1120		992		992
888		1032		1136		1000		1008
912		1024		1136		992		992
912		1000		1096		984		1016
912		1016		1096		992		1016
904		992		1088		992		1024
888		968		1096		992		1016
912		992		1080		984		1032
912		976		1064		976		1040
896		992		1064		960		1016
896		984		1072		976		1040
912		984		1056		976		1072
912		992		1048		992		1064
904		1000		1064		968		1040
888		984		1048		992		1032
912		976		1048		968		1056
904		984		1016		992		1048
880		992		1008		1000		1064
896		960		1048		1000		1024
904		992		1032		1000		1048
896		1000		984		1000		1056
880		984		960		984		1064
888		992		944		1000		1064
912		1000		944		1000		1040
880		968		944		1024		1016
904		1000		960		1000		1056
896		1000		968		1008		1048
888		992		968		984		1000
888		968		960		976		1056
896		960		976		992		1080
880		968		984		976		1088
888		936		960		968		1064
904		952		968		976		1048
888		928		960		944		1024
880		928		960		976		1008
896		944		992		968		1048
888		920		1008		936		1048
880		960		992		968		1024
880		952		976		968		1064
888		960		1008		952		1072
864		952		1000		976		1032
872		920		1016		968		1040
872		960		1024		976		1000
856		952		1032		984		1032
864		968		1008		960		1032
880		936		1024		976		1032
864		944		1056		976		1064
864		968		1064		1000		1032
856		968		1064		984		992
872		936		1072		952		1048
872		960		1080		976		1040
880		984		1072		960		1024
864		960		1064		960		1032
880		944		1040		960		1000
864		976		1032		952		976
864		952		1032		952		1008
864		968		1040		960		1024
896		968		1008		960		1024
896		952		1000		960		1024
888		984		1000		944		1048
880		952		1000		952		1024
888		992		1008		928		1032
888		992		1016		944		1072
872		976		1008		952		1056
880		960		1008		944		1032
896		984		1024		928		1016
888		992		1032		936		1032
880		984		1032		936		1056
896		952		1048		936		1040
896		984		1048		944		1016
880		992		1040		984		1064
912		960		1048		1000		1064
904		952		1048		1000		1024
912		984		1072		976		1072
896		968		1080		1008		1056
896		952		1056		968		1040
912		960		1016		984		1064
896		960		1008		1008		1056
912		936		1016		1008		1040
920		960		1008		984		1048
904		960		1000		976		1016
896		952		960		960		1056
880		936		960		1008		1056
904		960		928		1008		1016
896		968		896		1024		1048
920		944		896		1048		1040
904		960		904		1024		1048
896		960		880		1024		1072
896		952		888		1056		1032
912		968		872		1056		1048
904		960		864		1032		1032
888		960		880		1040		1048
896		960		880		1064		1048
904		968		904		1056		1032
872		976		880		1040		1072
880		960		880		1072		1072
888		944		912		1072		1032
904		968		896		1032		1064
880		968		856		1040		1096
888		968		888		1056		1032
896		960		904		1072		1048
904		936		928		1000		1064
872		968		912		1056		1048
888		960		904		992		1072
888		960		912		1024		1040
880		936		904		1016		1056
880		960		912		1016		1032
864		960		960		1024		1064
880		960		944		1016		1088
880		936		960		1024		1056
872		936		952		1040		1048
888		968		952		1056		1080
920		952		944		1016		1064
920		936		944		1064		1056
912		952		944		1072		1064
928		976		928		1056		1064
944		960		920		1064		1040
928		944		920		1096		1072
912		960		888		1088		1088
960		960		880		1088		1064
904		944		872		1064		1024
976		968		872		1072		1088
904		968		840		1088		1080
928		936		864		1072		1064
936		944		864		1048		1056
976		960		832		1080		1016
904		960		840		1072		1048
984		952		848		1040		1064
920		944		888		1040		1024
984		960		880		1056		1032
928		968		896		1008		1048
960		952		896		1032		1032
880		968		920		1024		1032
968		968		904		984		1056
928		960		904		1000		1040
936		960		912		1024		1040
896		968		896		1024		1072
904		960		904		1048		1072
888		952		896		1048		1072
912		960		904		1040		1032
888		968		912		1024		1072
888		968		888		1016		1072
904		944		912		1048		1040
896		968		912		1056		1056
912		960		896		1056		1072
888		936		888		1032		1024
896		936		912		1064		1056
904		952		904		1080		1072
880		944		880		1064		1032
888		920		888		1072		1056
896		952		864		1088		1016
880		952		864		1080		1056
888		936		856		1088		1048
872		952		880		1056		1032
880		960		864		1064		1048
880		944		880		1024		1008
888		960		880		1024		1016
888		968		888		1040		1032
888		960		880		1064		1048
856		960		872		1064		1032
872		960		904		1056		1024
872		968		912		1024		1032
872		952		872		1032		1024
856		952		896		1048		1040
864		960		888		1048		1040
872		944		912		1064		1008
856		936		904		1032		1008
872		952		896		1032		1024
848		920		912		1040		1064
864		936		920		1048		1016
856		960		896		1032		1032
872		960		912		1016		1072
872		944		904		1040		1032
872		936		896		1040		1048
840		920		896		1040		1088
864		960		888		1016		1056
864		952		896		1032		1024
848		944		896		1040		1080
856		936		888		1048		1056
856		944		896		1032		1048
848		960		856		1056		1080
856		952		904		1048		1040
840		944		848		1016		1088
856		936		872		1040		1096
856		952		872		1040		1088
848		968		872		1016		1016
872		960		912		1040		1064
880		960		888		1048		1040
864		936		896		1048		1048
864		976		904		1032		1008
864		968		896		1032		1056
880		968		880		1040		1032
888		952		912		1048		1032
872		976		928		1024		1024
864		968		896		984		1056
880		976		912		1008		1016
888		968		928		952		1040
888		968		952		984		1096
888		976		968		1008		1072
864		960		984		1016		1032
864		968		992		1032		1056
848		944		1024		1040		1096
864		968		1032		1040		1080
872		960		1032		1024		1056
880		968		1072		1040		1024
888		960		1072		1048		1032
872		960		1072		1040		1064
872		960		1088		1040		1088
904		952		1024		1040		1056
888		960		1016		1048		1032
880		952		1032		1048		1048
872		936		1000		1032		1024
864		960		984		1040		1048
864		936		992		1032		1080
864		960		976		1024		1024
864		936		976		1024		1056
864		944		976		1048		1048
888		944		952		1024		1080
888		960		976		1000		1072
880		944		968		1024		1040
880		944		944		1032		1032
864		968		992		1016		1064
864		952		1008		1032		1032
848		960		992		1040		1048
840		960		1008		1024		1056
848		952		1008		1008		1024
856		968		1008		1032		1056
856		968		992		1032		1064
872		968		1040		1048		1032
896		976		1040		1048		1064
904		952		1016		1064		1040
896		968		1008		1064		1048
888		976		1016		1064		1064
872		984		992		1056		1056
872		968		1008		1088		1080
872		952		1008		1080		1072
864		976		992		1088		1064
864		976		960		1096		1080
880		952		1000		1104		1040
880		976		976		1112		1056
904		976		960		1080		1000
904		952		976		1064		1048
912		976		960		1064		1016
888		976		968		1048		1016
896		984		968		1024		976
888		976		960		1048		1024
888		952		984		1032		1016
896		976		1008		1008		984
888		976		1000		1024		992
904		968		984		1000		1016
912		976		1040		992		984
912		976		1032		1008		1016
896		968		1040		992		1000
904		976		1032		992		992
912		960		1016		1016		1016
904		976		992		1016		1032
888		968		1016		1000		1000
896		960		1000		1032		1056
880		976		992		1032		1048
872		976		984		1048		1032
880		960		944		1064		1064
896		976		944		1072		1072
936		960		936		1072		1040
944		960		928		1088		1088
936		960		952		1088		1088
912		960		944		1064		1048
912		936		952		1088		1088
904		952		936		1080		1096
904		944		968		1080		1096
896		928		1000		1056		1120
880		952		1000		1056		1096
896		944		1072		1064		1064
896		928		1088		1032		1080
912		928		1080		1048		1056
928		936		1088		1032		1040
928		936		1112		1008		1064
928		912		1104		1024		1056
936		928		1112		1016		1032
904		928		1120		992		1024
904		920		1104		1024		1048
896		904		1080		1008		1024
880		920		1104		984		1008
880		912		1112		1000		1064
880		896		1080		1008		1032
896		912		1104		992		1024
904		920		1112		1000		1064
904		904		1056		1008		1032
912		896		1080		1000		1016
896		912		1088		1008		1056
888		920		1040		1032		1032
880		904		1032		1024		1048
872		904		1056		1024		1064
864		912		1040		1024		1032
864		920		1000		1016		1040
864		912		1032		1040		1016
880		904		1008		1016		1000
896		920		968		1016		1016
896		912		968		1032		984
904		920		952		1032		992
888		920		944		1032		1016
880		904		912		1008		1000
872		920		936		984		1032
864		920		952		1016		1008
864		904		960		976		1032
872		920		968		1000		1056
880		920		960		984		1008
896		912		960		968		1040
920		912		968		1000		1072
912		904		968		1000		1008
912		912		952		968		1008
920		928		960		992		1072
904		920		944		1008		1040
888		904		928		984		1040
880		928		952		984		1024
880		912		952		1016		1032
880		912		960		1000		992
880		920		944		984		1040
888		904		936		1032		1024
904		912		960		1032		992
904		896		952		1016		1032
912		912		952		1008		1040
912		936		952		1000		1016
888		928		960		1048		992
880		928		960		1016		1024
904		920		960		1040		1024
920		920		960		1024		992
936		896		960		1024		1040
952		920		952		984		1048
960		912		952		1024		1040
936		912		960		1008		1016
952		904		960		1024		1048
960		904		952		992		1064
944		920		936		992		1016
960		912		928		1000		1080
968		912		952		1016		1048
968		920		968		968		1064
952		920		904		1000		1096
1008		920		936		984		1136
960		928		928		992		1056
976		912		936		992		1104
960		936		920		1008		1072
944		928		912		1024		1056
984		920		896		1024		1056
960		936		912		1000		1024
1008		936		888		1016		1008
944		920		880		960		1032
992		912		896		992		1016
928		936		880		984		1000
944		936		864		976		976
944		912		872		968		1000
976		912		864		992		1000
952		936		856		1000		992
936		936		880		984		1016
944		912		864		984		1016
952		928		856		952		1000
936		928		864		1016		1032
976		920		872		1008		1040
952		936		856		1000		1048
968		928		872		1008		1024
944		912		880		1016		992
952		928		864		1008		1024
944		936		864		1024		1024
968		920		888		1008		1016
952		928		864		1032		976
968		952		864		1024		1016
984		928		872		1024		1000
984		944		872		992		976
984		944		856		1016		1024
984		928		864		1016		992
1016		960		872		1008		976
1048		960		856		1032		984
1032		952		864		1016		968
1000		960		864		1040		984
976		936		848		976		976
968		968		856		1032		968
960		968		864		1000		960
960		936		872		1056		984
984		960		856		1016		976
976		960		856		1024		976
984		952		864		1016		968
968		952		864		1016		968
968		968		880		1024		960
960		952		864		1032		960
936		952		872		1032		952
936		968		880		1016		944
928		968		864		1016		920
920		936		880		1032		944
936		960		888		1000		920
952		960		864		1040		888
976		936		880		1016		928
992		960		880		1016		888
984		952		856		1000		944
984		944		872		1024		928
960		944		880		1032		928
960		936		888		1024		920
936		952		888		1040		912
928		936		888		1040		928
944		920		904		1008		928
936		960		920		1040		920
952		936		912		1024		904
976		944		928		1024		944
1000		944		952		1024		920
1000		928		936		1016		904
1000		952		960		1000		920
960		960		952		1016		928
960		952		960		1016		912
944		952		968		1008		920
944		928		936		1032		984
952		960		952		992		968
976		960		920		1024		944
976		944		944		1024		984
984		968		928		1040		1000
976		952		936		1040		1040
976		952		912		1024		1040
952		976		912		1032		1008
936		952		936		1000		1016
920		928		944		1008		1016
920		944		928		1000		992
944		960		896		1000		992
944		976		928		1008		968
968		936		904		1008		992
960		968		912		984		960
960		960		928		976		944
952		920		912		1000		968
928		952		992		1016		952
904		944		928		1016		944
912		952		944		1008		936
920		944		976		1008		928
920		952		968		1000		888
936		920		960		960		920
952		936		984		976		896
936		952		952		992		864
944		960		936		984		936
928		952		960		952		904
912		952		928		968		880
912		928		928		992		896
920		960		928		984		896
912		968		912		992		872
920		944		912		960		864
928		944		896		984		904
912		960		904		992		872
936		960		912		976		928
936		944		904		968		944
920		960		896		1008		952
920		968		904		1000		968
896		936		904		984		944
896		952		904		1016		928
896		968		904		1008		960
912		936		912		992		968
920		960		896		1024		944
944		952		920		1016		1000
960		952		880		976		1008
968		936		912		1000		984
984		952		888		976		992
960		960		888		1016		1056
960		960		904		1016		1064
936		960		880		976		1056
928		944		888		1008		1008
912		952		904		992		1016
912		968		872		1024		992
912		944		896		1024		992
912		952		880		992		1000
944		968		872		1000		984
944		960		872		1032		976
936		960		872		1040		952
944		968		864		1040		944
952		952		848		1024		944
920		936		848		1056		936
944		968		864		1000		952
952		952		832		1024		976
952		952		840		1016		992
952		960		832		976		984
944		976		848		968		992
968		984				960		944
960		968				992		976
952		984				992		984
936		984				1000		984
936		1000				960		952
928		984				984		984
952		992				1000		960
960		1000				984		944
968		968				968		928
960		952				984		928
952		984				952		936
960		960				992		960
968		968				992		952
976		976				992		928
1024		976				992		976
1032		968				984		952
1008		936				960		984
1024		976				960		984
1024		960				960		984
992		952				984		1016
976		976				968		1000
1008		952				976		968
1008		976				952		1000
1008		992				976		1024
1016		960				968		1024
1016		984				968		992
1008		968				984		1016
992		984				992		1016
976		944				976		984
968		984				968		992
976		984				968		1000
976		968				976		968
984		984				960		960
936		984				936		944
960						960		976
952						968		968
960						944		968
936						936		960
928						960		952
944						960		936
952						952		920
952						944		912
976						936		936
992						968		920
1000						984		912
976						968		896
1000						984		960
1000						1008		920
968						1024		896
960						1024		888
992						1000		896
968						1008		968
976						1016		968
976						1016		976
968						1016		976
1024						1016		976
1000						1024		992
1000						1016		1000
1008						1008		1008
984						1032		1032
976						1000		1000
976						1056		1024
984						1000		1056
992						1024		1088
976						984		1088
1000						1008		1096
960						1032		1072
952						1008		1064
944						1008		1064
976						1032		1048
984						1024		1032
968						1016		1064
976						1032		1096
1000						960		1096
984						1000		1072
952						1000		1040
976						952		1032
968						984		1048
944						968		1008
944						952		1024
976						960		1048
960						968		1024
944						976		1000
952						968		1056
968						952		1072
936						960		1064
944						984		1064
968						976		1080
968						1008		1128
944						936		1088
968						976		1080
960						976		1096
952						976		1112
968						960		1112
984						968		1088
976						968		1072
952						984		1040
968						960		1056
968						984		1096
952						984		1072
952						976		1032
944						952		1056
952						952		1080
936						960		1024
952						960		1048
944						960		1072
928						944		1032
936						968		1032
944						960		1072
928						960		1016
936						976		1032
936						984		1088
952						968		1024
912						952		1032
920						976		1064
928						984		1024
904						984		1032
896						984		1080
928						1000		1024
928						968		1048
912						928		1072
920						952		1024
920						960		1056
912						944		1048
928						960		1032
944						944		1064
944						952		1032
952						960		1080
976						936		1064
976						928		1040
984						936		1072
976						944		1048
952						944		1048
984						936		1080
960						944		1048
960						960		1072
976						952		1056
960						984		1016
952						976		1072
960						952		1040
928						960		1008
960						960		1056
952						976		1032
928						984		1016
936						992		1064
920						976		1032
920						992		1016
944						1000		1064
952						1000		1040
936						992		1032
944						960		1072
952						1008		1032
952						968		1064
928						984		1088
952						960		1032
952						992		1080
968						952		1048
944						952		1040
968						960		1072
960						960		1040
952						952		1048
968						920		1088
992						944		1024
992						936		1040
960						928		1080
984						944		1032
976						944		1048
960						952		1056
968						936		1008
976						952		1016
952						936		1024
976						936		1008
976						944		1032
968						960		1008
944						936		1000
960						952		1000
960						968		1016
976						960		1032
960						976		992
976						968		1024
976						960		992
976						968		1024
968						976		1008
984						976		1008
960						968		1016
952						952		1008
944						984		1008
968						952		992
952						960		1008
968						936		1016
944						960		1000
960						960		1040
968						952		1024
968						960		1024
960						952		1056
976						928		1016
960						936		1048
944						952		1088
936						960		1072
952						976		1104
936						976		1112
912						968		1064
928						944		1088
912						968		1064
936						960		1072
904						968		1104
936						960		1120
944						960		1120
944						968		1096
928						976		1104
936						968		1104
912						952		1048
912						960		1088
912						968		1088
904						936		1024
920						968		1064
912						960		1056
920						928		1024
928						936		1064
928						912		1040
936						936		1032
920						952		1056
936						960		1016
968						952		1064
968						976		1064
960						984		1016
936						984		1056
912						968		1048
912						984		1056
912						984		1080
896						984		1064
904						984		1080
920						1000		1176
912						1000		1096
944						1000		1128
936						1032		1080
944						1024		1088
936						1040		1088
936						1032		1056
928						1032		1080
912						1016		1072
904						1024		1056
904						1032		1088
920						1048		1032
928						976		1064
936						1000		1088
936						1008		1032
936						1016		1056
928						1008		1048
912						968		1040
912						976		1072
904						992		1040
896						992		1048
896						984		1080
912						1000		1040
920						1000		1064
920						1016		1080
920						1008		1032
920						976		1080
896						984		1064
888						1008		1056
888						1000		1080
880						1000		1040
880						992		1064
880						1000		1064
888						1000		1016
888						1008		1056
904						1008		1064
912						992		1024
920						992		1064
888						976		1056
880						968		1024
880						984		1064
872						1000		1040
872						1008		1016
888						992		1048
896						1008		1016
912						1016		1048
920						1000		1064
912						1016		1016
904						1016		1056
896						1008		1048
904						976
896						1000
880						1008
896						984
904						984
920						984
928						976
928						984
936						976
912						992
912						1016
912						1048
904						1040
904						1056
912						1048
920						1032
928						1072
920						1072
920						1064
920						1064
912						1024
912
904
912
896
896
904
928
944
944
936
928
912
920
920
912
920
920
920
944
944
944
960
936
920
920
912
904
928
936
952
960
960
936
928
960
944
952
968
952
984
976
976
1008
1016
992
976
992
1000
984
1000
968
992
968
968
976
976
968
960
944
952
1000
960
976
960
952
960
960
960
968
984
992
992
992
968
968
976
984
984
1008
1008
1064
1016
1024
976
976
960
968
976
976
992
1008
992
992
976
960
968
968
968
976
992
1008
1040
1040
1000
984
992
976
984
992
1008
992
1000
984
976
960
968
968
976
992
1008
1024
1072
1032
1032
1000
1000
984
992
1000
1032
1000
1040
1008
992
992
984
992
992
1000
1016
1024
1016
1016
992
984
984
976
1000
992
1016
1016
1008
1000
984
976
976
976
960
976
1008
992
1000
1000
968
968
968
960
968
992
1016
1008
1016
1016
1000
976
992
1000
1008
1016
1016
1024
1032
1032
1016
1024
1008
1016
1000
992
1000
1016
1000
976
960
1008
1000
1008
984
976
952
968
960
944
944
968
928
944
960
960
960
984
944
992
936
968
984
984
960
1016
976
1016
952
992
1000
968
1016
960
984
984
944
968
968
960
952
976
968
968
960
992
952
984
936
1000
952
984
952
992
936
944
968
952
960
952
936
960
968
928
944
952
952
936
960
928
944
936
944
928
936
944
928
952
920
936
928
928
944
888
920
912
888
912
928
912
904
880
904
904
896
904
904
904
904
888
912
904
904
904
912
912
912
912
928
920
912
904
928
928
928
920
928
928
920
960
944
952
992
944
928
944
936
936
928
912
928
920
928
944
912
944
944
936
952
872
920
928
920
920
904
888
904
896
872
872
896
880
864
888
880
872
856
872
856
872
864
896
864
880
896
888
904
888
896
952
952
944
960
944
936
904
928
912
928
904
944
920
904
888
920
920
896
896
880
888
872
880
872
848
872
848
872
848
848
872
856
856
840
848
856
848
840
848
824
840
848
848
832
848
832
816
832
824
800
832
816
808
800
800
800
784
816
800
792
776
800
768
776
776
808
776
776
776
784
776
760
776
760
760
760
752
752
752
744
752
736
752
752
728
752
736
744
744
720
744
744
720
744
736
728
744
736
736
752
728
744
744
736
736
744
728
752
744
736
744
752
728
744
752
728
744
736
736
736
736
744
744
736
744
736
752
736
744
736
736
744
736
728
728
696
720
720
696
712
712
696
720
696
704
712
696
704
712
696
704
712
696
704
712
680
712
704
688
704
696
704
712
704
720
712
736
744
752
736
728
736
712
736
728
720
720
736
728
736
728
728
728
704
744
752
736
704
736
744
728
704
736
752
744
720
752
752
736
736
752
744
712
720
728
728
728
704
728
728
736
736
696
704
720
704
712
712
688
720
728
704
736
720
720
696
704
720
720
712
752
744
744
752
752
728
760
768
776
768
744
760
768
776
752
744
728
752
744
736
712
712
712
688
712
704
688
712
696
704
712
712
696
736
728
704
744
736
728
720
752
736
728
752
728
728
736
744
736
736
736
736
720
752
744
744
760
760
736
760
760
744
752
768
760
752
760
760
744
760
776
768
768
792
808
792
808
816
792
832
832
832
808
808
832
816
784
816
800
776
784
784
760
784
776
760
784
784
760
760
784
752
776
752
768
792
760
776
784
792
776
800
800
800
816
816
824
856
848
856
864
864
880
896
896
912
904
920
904
912
904
872
912
904
888
912
888
896
896
864
864
872
856
840
880
872
856
888
872
856
864
888
864
896
880
880
888
872
896
904
872
912
896
888
920
904
880
920
904
888
904
888
880
920
856
912
888
856
912
880
864
888
888
864
888
896
864
896
896
864
896
888
864
896
880
872
880
880
872
896
840
888
872
864
888
856
896
864
872
888
848
888
872
848
896
856
856
856
864
848
856
848
864
848
872
872
856
888
856
880
888
864
888
896
872
896
920
856
896
896
912
896
896
896
888
864
904
872
856
864
872
880
872
880
896
888
904
888
912
904
880
928
936
896
912
944
904
904
920
896
912
912
896
912
920
904
920
912
888
904
896
880
904
888
880
896
880
864
872
880
864
872
880
864
904
880
912
904
896
904
888
912
904
880
920
912
896
872
880
936
912
880
888
872
856
848
856
864
864
888
880
872
880
888
880
872
896
896
888
888
888
904
880
904
912
896
912
912
904
904
912
904
912
928
904
912
912
904
920
896
920
912
896
912
920
896
912
912
904
912
904
880
912
880
872
880
864
888
880
856
888
872
856
888
872
856
880
872
856
864
864
864
872
848
864
848
856
840
832
848
880
848
848
856
848
864
856
864
848
848
848
824
848
832
824
808
824
824
816
808
800
800
800
800
800
808
856
864
864
864
880
880
928
920
912
904
928
912
896
904
904
880
888
888
864
880
880
864
856
872
848
864
856
848
840
856
848
848
856
864
840
848
832
856
832
832
840
824
840
832
824
848
824
840
840
840
848
832
848
832
848
848
832
856
840
832
832
832
840
864
848
872
864
864
888
896
872
896
888
880
888
872
904
904
888
904
888
912
888
896
904
864
888
888
856
888
872
864
864
[truncated: 20 more rows]

## Sheet: P04
TRIER		AWAKENING		NEUTRAL
916		1280		581
939		1297		583
929		1312		577
911		1252		576
907		1251		584
929		1241		588
929		1304		588
936		1275		584
920		1308		591
939		1261		585
945		1276		579
967		1291		585
952		1268		583
960		1280		596
953		1277		581
979		1272		595
986		1324		533
991		1296		643
975		1264		576
973		1247		596
991		1320		576
976		1272		580
960		1308		588
532		1317		585
433		1272		580
955		1321		575
936		1274		588
920		1240		589
920		1280		576
901		571		603
903		1869		576
901		1308		585
851		1277		591
908		1235		584
881		1273		577
879		1307		583
868		1214		588
860		1259		585
849		1268		580
852		1263		591
835		1281		592
838		1263		585
823		510		587
826		1910		585
817		1320		580
820		1264		572
817		507		572
807		1858		578
812		1320		565
824		1216		572
805		1216		561
820		1271		576
835		1225		580
816		1255		583
812		1277		573
817		1267		579
824		1310		508
800		1275		649
808		1311		571
808		1276		568
808		1272		580
815		1284		565
805		1236		571
804		1296		589
815		1284		600
792		1268		571
789		1257		580
800		1226		600
811		1202		588
793		1203		584
795		1204		596
800		1180		581
817		1192		579
409		1197		580
1139		1184		592
840		1239		577
823		1256		579
800		1228		580
780		1249		593
788		1295		584
793		1228		595
787		1241		593
784		1287		583
785		1240		591
764		1248		577
782		1273		577
797		1279		575
813		1305		581
780		1311		596
799		1284		582
817		1302		585
811		1302		576
792		1305		576
813		1299		577
843		1308		568
828		1253		564
800		1252		572
821		1276		563
844		1236		564
828		1231		509
804		1228		623
820		1221		561
839		1215		559
820		1209		564
796		1207		560
817		1222		494
835		1230		622
812		1212		549
805		1196		548
807		1208		559
812		1241		560
792		1291		548
792		1201		549
808		1191		567
801		1200		549
776		1196		559
796		1197		281
808		1191		292
812		1268		559
785		1240		566
791		1236		546
815		1277		561
817		1244		567
803		1275		547
793		1253		557
819		1254		560
832		1285		577
812		1284		559
812		1305		573
832		1315		571
804		1305		564
800		1299		596
812		1312		573
816		1281		567
832		1320		556
829		1299		569
824		1284		602
846		1353		561
833		1283		569
828		1277		563
828		1288		578
828		1278		554
804		1293		565
816		1338		564
828		1283		575
814		1312		586
810		1336		576
821		1327		594
823		1349		573
824		1345		576
808		1323		527
800		1316		633
794		1383		575
405		1300		581
377		1319		568
788		1318		576
792		1276		567
780		1279		585
773		1312		404
779		1288		1321
772		1269		579
752		1280		1144
756		1296		578
761		1263		587
752		1300		574
763		1292		569
764		1282		580
780		1294		588
782		1328		587
778		1256		584
797		1265		589
759		1292		271
772		1267		308
785		1257		593
807		1303		583
825		1277		576
771		1255		584
805		1308		581
795		1276		582
812		1269		589
764		1312		584
777		1312		577
780		1275		592
843		1308		591
736		1297		569
756		1263		587
780		1296		592
776		1320		585
801		1264		579
752		1268		347
775		1336		3190
780		1297		596
797		1323		583
799		1325		592
728		1284		593
820		1320		604
748		1321		608
824		1266		595
840		1312		604
725		1288		600
831		1264		613
816		1312		611
784		1328		601
896		1284		604
829		1304		604
744		1285		596
815		1239		595
777		1277		596
840		1292		596
759		1283		601
833		1285		603
779		1272		592
881		1255		595
803		1253		610
744		1288		606
800		1251		597
829		1224		606
744		1248		614
831		1197		609
776		1223		611
832		1233		616
832		1200		619
720		1199		610
788		592		621
508		1725		618
289		1189		620
755		541		620
800		1690		613
312		1147		628
468		1108		627
780		1101		621
801		1147		631
728		1145		620
815		1156		624
737		1168		625
820		1183		628
824		1164		619
724		1176		612
844		1193		392
844		1147		849
751		1165		620
824		1187		599
805		1161		608
832		1173		614
804		1182		602
736		1172		592
401		1176		613
1150		1200		592
768		1188		592
777		1181		595
776		1220		614
755		1267		595
785		1217		592
747		1247		595
730		1295		596
811		1218		608
715		1279		602
793		1280		599
791		1277		604
740		1240		607
849		1276		604
744		1276		606
811		1291		610
777		1318		617
771		1223		607
869		1256		605
764		1292		611
816		1244		613
843		1247		615
736		1268		605
848		1253		612
860		1291		627
725		1333		609
891		1248		619
850		1307		600
831		1296		608
807		1295		612
768		1369		608
800		1256		608
817		1297		605
875		1264		624
816		1291		604
833		1276		607
820		1237		604
807		1264		608
812		1327		605
772		1305		620
805		1355		616
787		1276		606
812		1295		585
764		1302		597
772		1260		599
749		1276		588
783		1259		580
721		1328		593
748		1272		592
812		1285		588
752		1312		591
831		1288		592
852		1307		601
785		1317		597
896		1276		587
875		1304		607
816		1323		600
824		1268		597
757		1349		604
799		1264		611
861		1260		608
852		1312		613
831		1256		627
776		1275		617
769		1284		325
720		1253		875
755		1303		635
741		1280		620
495		1224		611
989		1288		614
297		1276		608
628		1293		607
626		1235		613
773		1280		616
713		1248		606
518		1268		618
272		1260		607
709		1272		612
815		1293		619
712		1244		614
736		1243		606
757		1252		618
425		1256		265
316		1245		257
654		1288		674
796		1264		601
692		1263		602
721		1305		617
739		1247		281
701		1302		311
454		1270		607
278		1224		604
724		1233		596
728		1284		597
732		1248		599
739		1244		588
704		1264		596
725		1280		592
715		1299		580
720		1280		588
728		1246		584
681		1262		565
715		1260		590
722		1220		585
706		1225		580
716		1255		577
672		1220		580
732		1236		575
676		1229		569
729		1223		583
728		1200		572
699		1268		524
736		1216		649
696		1209		575
712		1304		575
716		1236		577
708		1251		573
688		1268		582
725		1201		577
687		1259		584
288		1213		573
444		1160		578
712		1152		570
725		1179		576
675		1140		579
696		1164		564
740		1184		577
684		1190		588
740		1175		265
717		1223		319
695		1208		575
728		1204		590
716		1200		579
680		1176		590
729		1185		530
688		1203		656
699		1185		576
684		1224		575
716		1231		584
716		1216		584
708		1272		588
692		1244		608
728		1213		552
693		1211		584
732		1213		268
703		1217		313
760		1207		587
712		1236		577
713		1211		583
682		1197		581
737		1199		584
724		1181		579
672		1228		581
728		1244		579
736		1203		576
666		1232		580
722		1220		569
705		1209		567
715		1203		565
720		1228		568
697		1220		572
692		1185		568
756		1203		576
728		1232		588
711		1212		591
720		1204		560
696		1209		565
688		1191		572
739		1200		572
685		1216		566
717		1177		570
725		1156		575
670		504		585
720		1763		572
721		1169		568
704		1128		571
736		1139		581
672		1140		266
724		1112		305
708		1180		568
667		1180		565
724		1152		564
709		1169		580
664		1163		575
712		1180		564
659		1156		286
728		1168		286
709		1181		580
707		1168		581
732		1167		516
685		1181		653
697		1172		562
726		1163		576
665		1205		568
747		1187		573
708		1157		584
713		1192		588
672		1200		592
687		1181		572
716		1188		584
677		1207		583
732		1215		581
727		1192		591
684		1045		594
736		1392		586
733		1196		586
656		1176		599
726		1187		584
730		1099		592
675		1310		588
728		1180		591
745		1195		592
747		1200		405
704		1165		271
674		1156		520
743		1176		585
684		1196		599
783		1175		600
748		1140		584
721		1173		600
747		1192		605
733		1148		599
732		1155		596
736		1190		611
703		1178		601
732		1161		597
756		1144		604
696		1184		604
722		1164		606
738		1163		613
689		1184		601
755		1204		603
764		1173		605
669		1224		607
684		1204		616
732		1216		612
732				604
719				617
773				616
759				619
728				609
725				623
687				616
713				601
712				604
747				608
708				616
783				604
741				607
708				605
641				599
772				604
695				616
644				612
821				592
699				609
676				623
756				606
772				598
676				610
756				598
761				602
740				602
735				612
708				620
734				617
739				611
723				604
696				620
776				613
749				611
708				608
804				620
767				625
745				615
719				632
729				624
752				633
743				620
756				628
761				635
723				629
327				631
1082				629
726				631
777				647
684				622
784				627
825				629
780				640
767				628
761				620
708				624
700				631
739				640
796				621
796				620
740				631
753				627
763				641
741				648
743				649
745				639
748				640
763				648
700				648
744				624
781				636
779				636
729				637
747				640
760				652
736				639
740				632
744				646
748				630
756				629
712				635
753				633
771				639
724				644
772				624
773				624
739				633
720				627
728				616
732				627
745				626
739				615
716				616
724				620
776				633
719				615
785				620
768				628
768				620
728				605
749				628
714				616
721				614
782				617
774				625
673				615
716				623
787				617
688				617
796				619
798				621
758				612
705				615
755				615
768				621
734				629
702				616
759				620
709				615
697				621
724				603
738				616
374				608
1092				613
720				398
775				798
788				615
733				604
736				612
732				606
695				594
741				601
747				603
709				601
751				600
749				603
731				430
729				774
704				596
724				596
755				593
744				596
749				611
719				585
776				591
765				592
772				592
719				588
776				589
753				385
663				790
733				590
723				606
760				577
741				586
827				586
765				595
747				588
757				573
743				585
729				578
735				578
732				578
709				576
692				579
724				573
740				581
732				584
772				346
705				813
339				592
1120				580
791				580
756				592
700				580
667				588
710				596
732				588
692				588
779				584
737				589
704				604
748				595
743				592
367				593
1057				599
756				600
731				600
738				601
748				604
716				615
663				596
708				603
744				380
701				826
768				620
731				607
744				616
728				601
668				603
748				608
752				613
713				612
723				608
745				616
683				561
749				678
767				608
664				604
715				616
762				612
687				632
788				625
741				628
743				632
693				615
767				645
744				628
724				639
728				625
737				644
724				623
734				625
670				624
696				376
748				244
724				631
760				640
745				641
751				623
759				632
756				629
760				643
758				644
753				656
745				655
736				657
765				644
727				640
684				644
772				639
765				657
712				633
744				650
727				633
696				628
772				636
769				637
763				648
723				638
726				631
728				624
731				630
732				632
720				636
732				626
730				623
714				619
724				620
717				633
696				612
675				619
689				617
731				612
680				636
748				596
740				615
668				604
741				608
748				612
651				621
720				608
769				603
679				605
745				611
775				553
684				671
677				604
731				604
708				597
653				612
731				611
737				620
723				604
768				601
706				612
734				611
757				616
751				634
721				806
751				400
752				597
756				600
733				604
759				595
765				602
759				606
765				608
723				612
761				557
756				679
715				604
833				601
779				609
777				611
768				604
760				604
756				596
752				612
757				620
767				607
747				609
753				608
755				619
772				632
761				551
747				686
760				647
724				633
761				623
768				640
738				617
770				631
783				624
693				636
792				616
800				620
763				632
745				625
756				624
755				615
748				624
737				621
743				555
756				687
713				621
711				621
789				630
755				621
764				628
741				627
751				621
717				620
760				625
752				616
720				615
772				617
759				615
744				621
752				623
744				612
737				620
707				617
776				616
749				608
747				611
764				613
741				604
723				607
732				608
736				605
744				600
749				600
702				600
721				611
712				600
764				600
701				601
731				607
748				593
657				603
743				593
767				610
643				593
766				597
521				607
499				600
772				596
972				604
755				601
614				595
876				593
715				540
612				668
802				603
699				600
622				596
798				597
715				608
593				338
793				853
718				612
549				607
832				606
691				599
572				605
884				599
720				272
554				320
875				604
731				596
565				616
792				551
744				667
587				599
548				600
595				592
597				600
573				595
723				591
955				594
825				592
801				592
727				607
600				593
776				592
401				579
899				580
540				581
861				584
704				580
688				585
559				587
776				595
581				588
763				592
608				601
780				597
536				590
813				597
532				592
831				588
543				585
835				591
535				592
843				591
558				592
786				592
588				597
814				368
658				804
692				600
692				584
685				592
676				603
675				596
673				592
679				593
672				608
676				603
673				596
679				589
670				603
683				458
691				759
673				600
671				603
695				612
682				609
667				610
692				613
668				612
669				612
636				620
663				625
697				626
660				613
695				621
672				620
681				580
671				689
672				617
676				610
474				619
834				620
677				633
680				634
675				622
661				627
668				621
667				628
672				636
676				623
677				620
680				630
683				638
680				645
684				632
692				631
683				637
693				655
687				649
673				643
692				636
680				640
692				637
688				635
696				640
679				629
678				660
690				636
677				623
684				641
702				632
667				619
684				644
707				624
704				623
688				634
706				655
694				633
689				632
707				643
692				648
693				664
692				653
700				652
692				651
691				636
678				629
690				644
698				639
697				620
654				629
675				640
688				639
676				640
669				644
679				664
672				633
683				643
678				637
683				647
689				652
679				398
692				915
672				647
664				656
685				649
676				648
656				667
683				637
685				652
691				655
676				644
672				652
696				656
676				669
625				649
679				654
653				652
709				667
670				661
704				641
697				652
694				655
674				676
679				660
669				640
692				652
688				653
667				664
673				671
688				645
683				644
681				645
683				650
680				669
672				667
679				649
661				643
676				648
664				660
668				664
656				644
667				644
674				649
671				667
663				664
658				637
683				655
668				656
671				645
678				651
672				649
659				663
658				643
662				662
657				643
680				636
660				636
663				632
672				640
672				653
656				639
660				637
668				644
664				648
676				671
676				636
661				652
680				652
643				664
668				644
673				664
679				648
684				637
660				647
657				644
678				664
669				641
628				643
672				648
677				653
675				663
665				672
681				659
675				655
683				654
657				656
668				656
683				664
665				668
675				652
664				651
676				657
668				664
677				665
660				665
679				663
672				667
661				672
672				669
671				663
664				676
647				669
685				660
680				655
682				660
667				661
664				667
680				658
688				659
668				664
637				664
661				668
689				671
673				669
688				668
675				397
664				2278
664				669
674				672
666				651
669				649
684				648
656				366
667				929
660				676
644				645
688				647
680				645
684				650
689				653
691				656
685				637
688				648
676				647
675				657
677				648
687				649
664				651
613				660
720				664
671				663
469				657
900				659
696				668
676				664
385				665
930				688
703				657
658				670
655				665
672				667
692				669
668				664
660				684
660				659
669				657
667				659
680				653
665				659
660				664
667				641
677				651
664				648
663				653
669				659
663				641
664				651
648				649
656				664
656				644
668				648
669				650
676				649
683				644
672				646
674				639
670				651
673				653
687				650
681				653
698				672
693				649
681				651
684				645
680				668
680				663
712				664
699				664
688				668
684				673
680				671
685				673
687				676
693				672
679				683
680				672
712				660
701				668
699				669
684				675
674				336
678				2397
673				672
695				430
680				890
689				676
707				671
673				670
679				675
679				676
682				658
679				661
				664
				666
				655
				679
				684
				660
				657
				664
				668
				668
				671
				665
				672
				675
				673
				679
				681
				660
				668
				668
				672
				454
				915
				687
				667
				669
				675
				673
				687
				684
				664
				674
				670
				677
				684
				671
				673
				675
				680
				680
				660
				668
				668
				678
				690
				688
				666
				671
				679
				681
				692
				683
				672
				672
				680
				689
				691
				672
				680
				681
				695
				680
				669
				676
				679
				692
				676
				680
				684
				696
				692
				325
				1719
				700
				673
				678
				673
				680
				693
				688
				672
				683
				683
				690
				679
				672
				673
				691
				692
				672
				673
				676
				676
				687
				689
				672
				680
				683
				693
				692
				688
				695
				697
				679
				680
				688
				680
				681
				692
				675
				681
				691
				693
				671
				680
				680
				680
				677
				680
				675
				673
				686
				662
				671
				672
				673
				680
				679
				692
				672
				677
				683
				696
				669
				684
				680
				687
				676
				684
				684
				688
				676
				683
				692
				674
				671
				677
				675
				680
				692
				676
				665
				684
				680
				684
				687
				672
				701
				687
				684
				697
				688
				683
				685
				691
				688
				688
				684
				681
				683
				681
				695
				681
				675
				681
				677
				684
				683
				687
				685
				691
				693
				693
				674
				677
				679
				684
				684
				677
				689
				682
				684
				688
				688
				668
				677
				683
				681
				695
				681
				672
				675
				681
				680
				675
				696
				695
				701
				676
				685
				684
				687
				676
				692
				673
				675
				677
				676
				683
				685
				696
				676
				675
				680
				677
				691
				689
				671
				677
				679
				688
				685
				684
				688
				687
				689
				693
				683
				684
				692
				688
				675
				664
				673
				683
				687
				690
				688
				690
				689
				703
				685
				407
				942
				687
				689
				687
				673
				680
				688
				683
				668
				680
				683
				692
				697
				677
				688
				683
				701
				683
				673
				687
				692
				668
				676
				680
				681
				676
				679
				683
				661
				673
				676
				687
				689
				691
				681
				687
				693
				708
				684
				687
				685
				695
				708
				703
				706
				711
				716
				697
				703
				704
				717
				707
				696
				701
				704
				723
				704
				692
				699
				701
				700
				697
				708
				682
				681
				684
				684
				710
				702
				684
				684
				692
				692
				712
				708
				684
				685
				691
				696
				712
				685
				688
				696
				703
				713
				695
				684
				684
				692
				704
				691
				682
				696
				707
				697
				690
				690
				703
				700
				688
				692
				696
				705
				692
				683
				681
				684
				689
				694
				700
				688
				685
				687
				689
				692
				680
				680
				681
				698
				685
				680
				680
				683
				692
				700
				680
				684
				688
				693
				691
				692
				705
				689
				675
				683
				684
				696
				689
				680
				684
				691
				697
				683
				697
				679
				693
				683
				689
				691
				712
				692
				680
				694
				687
				696
				687
				717
				700
				688
				696
				711
				688
				688
				684
				679
				701
				705
				698
				678
				688
				688
				691
				696
				700
				685
				691
				684
				680
				696
				673
				682
				387
				963
				696
				678
				685
				683
				685
				685
				684
				684
				691
				698
				699
				704
				711
				708
				712
				709
				712
				715
				712
				717
				719
				696
				713
				703
				708
				705
				712
				729
				702
				696
				698
				699
				695
				728
				696
				698
				699
				715
				705
				695
				697
				712
				699
				692
				696
				701
				713
				711
				695
				697
				708
				707
				693
				691
				697
				709
				722
				700
				696
				693
				696
				709
				707
				690
				693
				692
				708
				704
				684
				688
				688
				703
				710
				675
				704
				700
				717
				711
				696
				696
				712
				693
				687
				685
				691
				706
				702
				688
				693
				707
				701
				684
				688
				691
				704
				689
				680
				679
				680
				680
				704
				689
				687
				688
				700
				693
				683
				683
				687
				698
				685
				679
				684
				673
				712
				692
				680
				679
				680
				700
				688
				688
				692
				708
				703
				686
				692
				703
				712
				693
				676
				687
				688
				697
				696
				679
				681
				679
				693
				672
				679
				684
				699
				678
				671
				673
				680
				695
				688
				679
				673
				680
				684
				677
				703
				680
				688
				693
				703
				683
				670
				683
				685
				699
				700
				676
				689
				688
				710
				693
				680
				685
				694
				702
				707
				692
				693
				703
				724
				704
				697
				692
				688
				695
				680
				708
				692
				692
				697
				702
				678
				686
				698
				680
				683
				689
				703
				688
				680
				689
				699
				697
				691
				684
				689
				700
				687
				679
				682
				691
				693
				675
				684
				685
				696
				683
				673
				683
				688
				692
				676
				676
				376
				306
				674
				665
				672
				679
				685
				671
				665
				679
				681
				683
				665
				673
				679
				687
				668
				673
				679
				689
				684
				672
				679
				690
				683
				668
				671
				682
				687
				688
				671
				677
				684
				688
				684
				675
				681
				693
				698
				684
				681
				691
				598
				736
				667
				671
				620
				674
				734
				656
				665
				667
				672
				677
				663
				668
				669
				667
				648
				652
				649
				652
				655
				653
				640
				644
				651
				648
				645
				651
				653
				635
				635
				649
				645
				651
				640
				624
				633
				636
				644
				627
				628
				629
				636
				636
				640
				643
				644
				650
				638
				647
				645
				657
				655
				661
				659
				657
				673
				654
				660
				657
				664
				667
				677
				675
				660
				593
				707
				580
				637
[truncated: 367 more rows]

## Sheet: P05
TRIER		STROOP		AWAKENING1		AWAKENING2		AWAKENING3		NEUTRAL1
732		811		849		846		835		888
737		811		856		846		827		901
738		807		631		832		811		905
721		814		1027		830		811		897
726		813		864		832		820		911
726		811		859		842		815		913
725		807		855		834		804		912
722		816		853		829		814		897
712		818		850		828		823		912
714		811		854		830		831		916
720		808		855		813		828		911
717		817		844		816		823		907
724		816		847		827		837		915
722		815		852		834		855		923
731		805		848		834		863		911
742		814		847		834		857		923
731		815		843		849		863		930
724		802		847		857		880		914
719		801		843		860		882		908
723		811		839		855		873		925
726		808		843		862		870		929
734		798		852		871		880		903
736		798		849		862		890		922
745		803		855		848		881		904
751		802		862		844		855		889
751		798		860		847		837		877
754		798		855		851		836		876
676		809		854		843		834		888
830		798		854		836		832		896
771		795		861		841		819		900
764		795		857		845		827		900
759		796		854		847		844		909
760		805		853		835		853		915
766		804		859		831		850		906
764		801		853		837		849		899
769		800		845		832		857		911
299		811		847		824		863		901
468		803		843		830		869		888
273		807		845		841		852		905
492		800		831		843		838		908
766		812		825		835		840		917
763		805		824		830		835		899
753		799		824		840		832		920
763		805		820		845		820		920
765		808		815		846		821		917
765		803		817		832		825		915
765		801		820		834		835		934
765		805		828		833		837		903
775		800		822		836		817		916
773		804		817		833		826		915
773		802		819		830		840		921
770		802		826		837		836		914
767		806		828		842		831		915
262		809		827		838		833		908
515		806		831		830		843		892
769		800		836		841		843		909
767		811		834		849		846		915
766		809		836		843		838		911
772		800		840		828		845		896
770		796		845		831		840		921
766		801		847		842		824		911
763		789		852		843		806		911
761		785		858		836		785		907
763		779		868		833		799		908
763		783		866		835		801		902
767		786		861		843		789		888
772		780		865		842		759		872
299		784		870		831		738		888
466		781		863		836		728		895
758		773		857		841		723		895
757		776		859		842		718		901
762		765		867		828		705		924
363		753		855		816		701		919
394		754		858		823		696		932
325		748		856		824		692		935
428		751		857		811		687		947
751		755		846		811		694		932
499		824		844		822		697		943
257		689		844		824		695		947
411		759		850		816		711		936
340		760		844		818		723		950
758		763		849		821		743		948
753		766		855		822		762		943
765		764		852		807		765		951
757		767		847		809		773		955
751		770		832		819		786		952
750		765		822		824		803		934
750		763		824		816		808		947
760		273		824		814		810		948
465		493		822		825		801		930
286		766		817		829		808		943
258		766		819		817		835		934
493		772		822		822		860		929
297		763		818		828		868		921
454		762		809		832		872		934
750		763		815		829		881		931
750		762		820		827		885		917
743		763		823		838		889		940
751		753		818		849		887		935
767		745		823		840		892		928
750		740		827		843		888		904
740		743		831		852		889		923
739		745		828		847		882		920
734		753		830		840		884		915
737		758		832		834		873		900
735		766		833		841		862		917
737		770		835		841		863		923
737		771		842		837		852		913
742		780		857		823		844		923
276		784		854		829		847		927
467		791		863		838		863		923
251		791		864		830		857		909
492		792		861		825		834		928
741		791		867		827		823		924
751		787		869		830		838		917
740		792		868		824		840		912
744		790		865		824		847		911
745		788		866		830		847		903
742		801		869		842		837		921
741		795		880		839		843		910
748		800		862		827		855		911
744		806		859		826		835		900
740		805		865		833		818		918
739		813		868		834		814		910
748		812		861		823		821		901
741		813		857		827		838		919
743		815		856		834		847		918
749		814		856		837		843		914
745		816		852		822		858		906
741		823		848		824		865		922
747		821		849		830		856		928
751		820		852		829		866		921
751		826		843		822		868		934
734		834		840		824		878		925
733		833		841		832		878		913
732		832		847		838		875		922
728		825		846		833		875		919
725		833		848		832		880		921
729		838		853		841		869		918
733		841		857		850		863		922
731		832		850		838		868		920
733		833		846		835		879		918
731		846		851		840		883		910
733		847		859		844		869		921
741		844		850		841		856		916
742		841		849		834		864		896
742		839		850		840		871		904
747		850		851		849		863		913
747		846		856		849		844		904
757		849		856		836		842		895
754		844		859		841		858		900
751		838		854		852		866		897
752		855		853		850		856		886
759		847		848		839		852		877
752		850		847		840		859		865
750		840		853		841		867		888
748		832		853		841		873		897
756		840		847		833		865		909
751		834		849		825		880		910
753		830		846		829		893		901
431		828		847		834		882		919
315		824		842		826		879		925
752		839		842		814		888		921
750		832		853		819		893		915
256		827		859		828		885		924
492		820		858		831		857		935
748		821		853		822		851		918
753		820		858		825		840		940
752		819		860		833		826		936
747		818		864		834		809		948
750		810		869		821		813		929
754		810		860		820		827		945
750		817		853		828		833		951
747		814		832		826		831		927
744		810		822		824		832		947
457		814		825		818		846		951
298		815		825		827		849		942
744		821		815		829		847		923
744		823		808		830		843		945
744		820		813		820		860		942
753		823		816		830		869		919
744		830		809		828		864		896
741		829		803		828		855		924
747		838		808		823		862		927
747		835		811		826		852		921
740		832		815		827		850		925
740		844		813		824		842		927
747		854		816		816		844		934
747		846		825		823		851		928
749		840		829		836		861		929
745		849		836		843		847		925
752		837		848		837		843		934
760		827		858		833		849		924
757		818		850		834		856		933
755		818		846		844		860		928
753		811		853		833		855		921
761		803		862		830		860		942
755		802		859		835		872		942
755		785		859		845		865		940
753		796		850		846		859		952
759		793		854		836		858		947
753		786		850		842		849		944
749		786		852		849		833		939
747		786		854		855		813		957
750		781		860		836		787		956
748		389		856		838		783		933
745		389		855		848		786		945
746		761		853		842		789		948
749		764		681		834		786		957
758		765		1028		828		772		940
761		764		843		834		777		948
389		763		841		840		787		952
357		758		840		828		800		948
740		750		841		829		792		945
740		750		835		837		778		955
740		748		836		833		788		947
741		750		840		821		794		932
742		743		831		814		793		952
740		743		820		815		782		947
746		744		822		824		770		949
742		730		825		818		785		956
741		728		836		813		803		952
743		727		838		816		809		939
750		723		835		823		798		934
743		720		850		828		798		924
748		727		851		818		818		913
744		730		850		819		837		913
744		730		850		831		848		905
745		740		857		829		822		905
744		749		856		816		830		914
749		735		851		820		830		923
743		738		852		829		830		895
740		741		854		833		821		915
747		741		855		828		815		914
738		729		855		817		823		896
737		734		849		829		839		868
746		731		851		823		845		893
747		724		849		815		847		887
474		722		848		801		861		888
252		725		843		786		869		878
743		734		847		795		863		879
736		728		855		803		865		889
738		724		845		805		866		887
737		721		843		792		870		888
734		723		847		790		861		893
264		720		851		793		857		911
456		719		850		798		862		917
720		729		841		784		866		918
364		737		840		794		861		908
355		736		842		806		846		923
710		731		840		817		843		915
702		735		832		814		848		895
699		733		831		827		834		909
699		730		830		838		813		916
698		732		816		849		791		919
705		735		806		853		790		917
704		732		805		846		790		931
700		732		807		856		787		934
700		741		803		856		774		922
706		730		790		860		774		940
701		479		794		856		791		939
699		263		798		852		800		923
700		732		802		854		801		935
695		737		793		858		790		935
690		739		794		856		796		910
694		734		801		839		803		929
696		730		805		843		818		920
686		734		804		845		808		922
684		734		809		842		799		914
689		729		810		835		817		902
688		727		812		833		834		900
679		732		812		839		849		906
680		722		807		842		842		894
683		722		810		825		844		885
677		721		812		826		852		911
673		724		812		829		869		913
674		731		785		833		869		895
680		738		780		828		866		910
678		725		773		829		862		914
678		715		770		842		870		915
683		712		766		850		864		907
689		719		764		837		845		927
682		722		761		835		844		941
683		732		758		839		836		935
682		723		752		847		837		930
687		726		752		846		830		941
686		730		751		838		828		946
685		738		744		842		832		934
690		742		740		848		842		938
692		730		740		844		832		945
686		728		745		844		823		940
688		732		752		844		827		931
692		748		759		850		829		946
693		744		765		852		846		951
690		743		765		838		846		942
691		747		764		838		839		932
696		751		763		844		846		911
694		748		772		844		860		940
696		753		760		835		862		933
697		749		768		826		869		924
698		762		756		834		881		927
691		763		753		841		892		934
692		759		758		834		877		936
692		756		751		835		859		924
689		765		745		832		854		905
683		764		738		837		865		927
685		771		735		825		849		932
686		749		734		827		839		932
680		745		732		831		850		928
682		746		728		833		868		945
683		747		728		819		863		945
685		758		732		816		851		923
678		750		731		825		856		889
676		747		734		825		862		884
680		747		743		814		865		919
682		760		755		805		859		912
684		760		760		812		856		921
678		757		768		819		868		929
679		767		769		820		881		917
681		767		776		812		863		925
683		762		786		824		861		927
678		757		793		836		855		914
682		753		805		840		849		929
665		756		804		831		839		932
662		772		815		836		830		928
663		766		821		844		847		922
664		762		826		845		848		937
663		764		829		840		846		947
663		771		827		830		831		936
665		768		830		840		829		943
665		764		832		838		835		945
664		767		833		830		834		940
666		769		826		824		821		930
663		767		826		821		819		943
665		765		825		824		845		940
666		769		829		808		836		936
670		776		828		810		831		949
681		771		828		816		818		955
663		765		828		824		824		949
665		773		825		817		835		941
658		761		829		826		832		941
661		759		829		827		816		952
658		753		824		840		819		948
661		752		819		830		827		938
671		759		827		825		829		911
668		751		819		839		816		929
659		749		825		846		811		928
655		748		837		848		822		932
654		751		827		832		836		925
652		759		825		845		832		940
335		765		835		851		828		936
315		769		828		850		846		922
650		770		834		845		862		936
650		769		834		850		863		945
652		768		831		850		859		941
654		763		833		850		868		937
651		774		842		844		871		954
413		773		845		850		876		951
240		770		841		849		873		938
653		765		847		848		869		944
653		777		845		831		872		949
655		774		849		816		861		948
656		772		853		808		844		931
659		769		855		800		853		947
659		774		844		786		850		942
664		774		844		793		843		937
670		770		847		798		831		924
679		763		845		798		831		940
664		774		847		791		835		947
656		774		849		787		840		940
661		769		852		796		826		941
664		768		856		798		822		915
666		772		847		792		829		899
668		783		858		796		835		919
676		776		850		795		838		913
681		769		852		777		834		907
678		767		845		777		850		895
672		766		841		772		854		881
674		763		842		767		850		872
673		761		844		780		842		885
681		765		836		793		836		882
687		762		832		803		843		878
680		758		833		809		844		879
681		759		837		822		839		887
684		768		841		832		855		891
684		759		835		837		854		898
689		757		832		831		847		878
695		762		836		838		823		894
701		758		833		842		817		895
698		753		832		838		822		899
695		751		828		831		834		892
695		755		827		832		831		879
695		762		826		836		811		899
691		760		823		839		827		896
699		754		810		830		838		889
701		761		798		827		836		874
687		756		786		829		826		889
688		752		781		832		824		891
688		751		778		820		837		891
695		764		779		824		841		899
696		757		785		828		833		902
684		763		297		829		831		909
684		761		481		818		842		909
689		752		777		825		843		927
689		754		764		830		821		938
691		755		765		829		800		938
699		749		768		819		792		936
701		763		762		820		796		950
701		759		764		825		803		952
698		749		760		834		794		941
706		758		754		835		782		953
709		758		748		828		793		948
717		755		356		840		802		947
707		755		383		837		811		933
703		756		735		824		806		955
709		763		738		815		803		950
710		764		738		822		832		950
712		760		744		827		850		944
715		756		740		826		853		952
712		768		746		818		861		945
716		765		755		824		867		945
721		761		750		829		883		937
719		764		738		842		879		939
707		764		734		833		880		932
709		764		733		838		896		921
708		773		723		842		898		894
703		770		741		843		892		922
704		768		745		841		886		917
706		768		748		835		893		905
696		779		756		846		893		916
695		770		748		852		889		914
700		767		761		850		870		915
699		768		759		845		866		901
700		764		754		849		868		915
704		781		732		855		864		918
704		774		739		855		860		916
705		771		764		849		868		904
708		779		764		848		881		924
699		774		748		858		867		922
701		774		733		858		863		918
707		775		751		845		867		910
699		779		733		850		873		939
698		772		746		855		871		947
697		776		743		850		859		944
693		773		755		834		854		938
693		779		740		839		858		931
700		780		735		840		855		933
707		774		744		834		849		939
713		778		743		823		845		924
718		777		727		822		856		934
709		770		738		828		864		932
704		768		753		829		870		927
702		766		755		823		844		920
707		774		754		814		827		935
712		766		745		819		830		932
712		767		732		822		807		929
710		766		756		813		787		925
707		775		766		816		778		928
708		777		744		832		786		924
387		769		763		827		800		909
321		770		775		815		807		925
711		777		774		822		800		924
725		786		765		837		807		914
724		777		767		833		829		918
718		771		756		828		835		921
712		766		758		822		829		922
704		768		771		823		840		920
700		769		765		825		853		915
700		770		758		818		861		920
708		601		757		814		865		920
713		928		753		813		858		902
713		770		763		817		861		929
703		763		754		812		869		930
701		764		752		818		857		924
702		751		751		821		860		930
707		751		753		834		856		945
697		754		748		834		859		943
695		769		748		824		856		929
697		761		747		830		841		943
694		748		744		840		849		948
695		751		747		847		856		959
694		756		744		837		848		935
697		761		746		840		851		955
699		758		745		848		853		946
699		753		748		851		862		915
700		755		747		839		851		904
699		753		746		836		841		925
696		747		748		832		847		929
701		743		745		839		849		934
702		751		747		824		844		920
699		754		737		829		822		944
687		744		738		833		825		937
687		743		739		836		843		928
691		751		746		832		839		917
693		756		753		831		828		938
698		755		743		842		823		937
703		757		746		846		832		928
698		752		758		842		847		928
704		743		761		839		846		929
709		743		756		842		840		928
708		742		755		850		851		914
704		751		735		848		847		938
710		754		737		837		856		938
714		763		747		840		843		938
714		763		744		853		831		924
709		764		740		846		838		939
713		765		739		833		842		937
716		773		737		835		846		942
721		763		745		842		832		943
721		757		738		843		837		950
722		760		733		839		846		945
724		768		737		836		846		937
724		764		745		840		839		944
726		766		743		842		812		943
723		764		744		836		808		941
719		767		763		829		809		916
725		767		743		830		799		939
722		771		751		832		781		933
713		769		744		827		789		933
711		774		732		810		799		919
712		776		729		815		802		936
718		778		741		822		790		933
717		780		742		829		779		905
717		781		720		820		791		900
717		782		662		825		799		915
715		779		634		838		802		921
715		782		649		844		800		941
704		784		668		841		783		926
701		784		777		829		796		944
702		787		744		838		801		940
704		777		735		839		809		939
710		770		740		832		795		946
714		764		736		824		788		947
706		769		735		825		806		941
705		771		728		831		826		923
707		770		726		824		843		941
708		776		728		814		845		944
707		776		734		815		852		946
713		776		741		824		867		938
715		778		752		822		882		951
715		779		754		811		860		952
707		779		752		817		847		952
702		780		757		830		860		952
703		781		762		833		867		950
702		783		768		817		866		953
705		785		759		819		861		948
707		781		760		829		863		937
710		783		760		829		863		959
718		785		762		817		875		950
719		797		756		819		855		949
713		788		757		826		856		931
714		786		758		828		855		952
712		785		761		820		868		944
715		779		763		818		864		926
713		779		753		822		852		930
710		779		758		820		857		932
711		445		761		815		858		934
702		342		759		814		835		929
697		783		755		818		845		919
696		778		752		820		849		928
697		775		752		814		840		910
697		772		755		817		841		895
697		773		755		822		830		900
698		784		760		827		835		916
700		782		756		825		825		917
703		782		756		817		820		917
707		780		762		819		835		914
700		785		766		830		854		917
697		786		770		831		851		924
696		782		770		826		830		910
703		780		764		839		826		922
702		781		761		849		829		924
707		783		764		853		825		922
711		783		768		843		807		923
715		778		767		852		786		930
705		784		754		861		796		932
701		787		752		858		808		919
702		783		749		847		801		938
705		781		747		848		790		940
710		784		745		856		786		924
702		785		741		851		801		926
698		781		739		842		809		933
700		778		740		846		814		939
705		789		739		852		800		926
712		779		741		854		811		942
715		773		734		840		835		934
709		781		738		842		845		934
703		783		745		851		855		919
701		778		745		851		860		928
706		771		742		843		879		933
708		769		742		833		891		911
711		768		745		841		881		928
716		777		753		844		864		927
701		771		748		834		877		914
702		771		748		821		878		887
702		770		754		828		869		877
706		774		757		837		859		895
712		772		756		828		852		903
718		766		758		830		860		906
714		772		762		838		860		914
711		776		749		836		857		906
713		775		754		835		862		920
716		768		751		827		859		917
713		775		752		840		853		907
713		774		745		848		843		917
713		774		745		845		844		911
719		769		752		833		849		905
718		769		753		832		846		909
720		773		759		843		836		901
722		774		758		847		840		914
723		772		757		831		848		911
710		768		764		834		851		919
707		773		766		840		837		910
706		775		773		847		831		921
713		284		778		835		842		927
718		489		771		835		843		932
710		775		773		841		837		927
706		771		781		836		842		932
703		777		773		821		839		938
711		775		779		822		842		929
717		780		763		830		838		941
710		768		763		838		825		941
707		774		755		824		830		936
710		778		753		824		840		923
716		776		747		832		840		934
718		773		744		843		824		935
720		778		744		833		837		927
711		766		744		833		834		919
714		763		743		842		820		927
718		765		744		848		798		928
719		769		743		834		780		924
709		771		742		836		783		913
706		770		748		851		792		925
704		769		737		847		793		924
710		771		733		838		776		914
709		769		740		825		778		920
708		770		729		832		789		919
708		776		724		831		809		925
708		775		727		822		813		910
712		782		737		817		813		909
709		772		731		823		830		913
708		765		730		826		849		922
710		763		733		816		848		905
713		765		729		815		836		919
717		768		730		818		846		927
723		771		734		817		852		898
722		768		734		809		863		911
714		764		742		803		855		912
712		765		747		815		833		906
713		774		743		824		836		918
715		770		736		821		849		923
712		769		728		811		845		928
710		771		734		815		833		911
717		767		727		831		832		925
713		777		730		828		837		924
708		774		731		824		853		900
710		769		738		829		849		909
716		769		738		842		846		899
707		772		742		848		845		890
711		769		728		834		851		878
713		772		728		834		846		877
718		767		729		841		841		885
713		769		718		839		843		887
701		776		718		827		854		888
699		770		722		806		847		866
699		770		717		807		831		898
698		769		716		803		830		905
697		779		731		785		830		913
697		772		719		785		834		916
699		770		720		788		834		909
699		770		720		790		842		931
701		771		725		781		848		930
705		774		716		758		861		915
706		775		714		743		848		929
708		771		720		742		840		930
700		769		706		736		849		931
706		780		719		733		851		923
714		776		729		741		851		931
717		773		723		738		833		933
704		774		716		734		835		938
698		775		711		728		843		930
700		784		719		729		836		930
698		773		710		731		824		917
698		773		701		727		823		898
705		771		711		725		824		925
710		772		695		719		819		919
716		773		697		721		813		919
707		771		704		724		811		915
706		773		695		724		827		921
707		776		700		730		835		923
709		779		701		743		836		910
713		776		709		760		820		906
709		774		707		775		825		920
706		778		706		787		824		919
711		777		718		794		828		902
714		379		717		809		819		916
718		392		727		814		817		910
705		528		735		826		836		907
700		247		737		829		823		891
706		775		732		827		809		907
710		777		728		831		800		898
712		776		724		829		802		909
714		774		723		835		807		896
716		775		729		835		789		911
717		780		732		835		781		913
715		777		731		835		785		913
716		770		730		835		794		926
718		764		738		832		793		926
712		767		740		830		782		910
710		772		739		834		789		911
708		777		751		834		798		926
707		770		754		830		810		931
707		779		751		826		799		940
708		777		747		819		800		933
714		773		750		815		809		945
714		772		748		820		812		942
707		769		741		819		810		943
713		770		745		812		817		928
719		770		747		820		841		953
714		772		746		820				944
704		767		738		823				933
703		782		740		815				931
706		776		745		819				939
712		778		736		824				942
717		776		737		831				931
719		775		738		827				941
717		770		740						944
716		780		735						940
714		774		731						929
717		776		755						940
716		775		755						949
718		774		752						924
720		776		759						932
715		776		759						934
710		785		745						926
708		782		753						920
710		781		753						938
713		775		753						934
714		787		751						921
717		786		751						931
711		775		750						929
708		778		752						927
712		780		753						913
711		772		760						929
705		772		766						929
707		777		747						919
713		779		737						916
710		772		738						926
703		765		757						930
704		769		756						919
700		761		763						933
698		774		746						935
699		770		732						926
704		767		728						911
710		765		730						934
704		768		739						918
698		766		743						898
701		766		738						914
702		771		744						909
705		769		747						910
703		771		751						902
706		768		758						916
707		773		762						916
708		771								901
710		770								902
716		770								913
720		773								915
719		774								919
709		776								920
708		777								937
710		778								935
718		778								924
718		376								936
718		396								937
722		778								944
717		778								933
718		772								946
721		777								927
718		782								913
717		776								931
724		775								925
720		774								900
722		775								881
724		775								909
725		776								905
717		780								918
716		780								918
721		776								926
725		766								923
718		413								928
720		367								939
721		778								937
725		771								938
726		769								947
718		771								946
716		774								933
720		771								946
724		772								944
720		769								947
722		772								947
723		775								952
726		774								950
724		774								941
722		782								943
723		777								951
724		771								951
724		768								943
724		772								939
727		772								956
719		777								951
715		784								919
720		781								940
722		779								937
726		783								939
723		780								925
716		778								946
719		789								940
724		366								928
724		413								947
722		780								945
706		783								924
705		787								940
703		787								947
707		783								937
708		795								954
710		511								950
718		275								936
705		788								952
703		781								944
700		788								924
702		788								912
705		785								938
710		789								937
709		786								943
715		486								938
713		296								942
706		785								941
700		789								937
701		782								933
701		783								948
706		782								942
713		783								944
707		784								935
696		780								932
692		780								938
696		788								947
706		430								935
710		346								944
707		775								952
695		775								951
692		776								943
697		784								949
702		785								947
704		781								948
697		781								920
693		782								948
693		782								945
696		780								951
699		780								941
703		782								963
695		772								959
688		774								948
687		779								941
690		774								944
694		774								933
700		774								926
702		450								947
704		321								948
703		776								930
707		774								929
711		769								951
703		768								950
702		773								932
702		442								959
699		333								950
703		766								949
705		772								936
705		777								940
708		776								921
714		774								917
722		772								909
718		781								896
705		781								891
703		786								899
711		777								902
709		767								917
707		769								926
718		771								929
718		778								929
706		774								950
700		776								956
700		305								934
700		471								938
700		779								955
702		775								946
702		775								936
707		779								943
715		780								919
711		774								908
708		779								912
705		777								917
704		782								915
710		780								895
710		781								913
713		781								906
717		783								892
719		780								883
708		781								877
708		783								865
705		784								855
705		780								853
710		785								842
720		784								852
722		785								869
716		789								876
710		777								882
707		773								915
705		771								917
704		770								919
707		774								926
712		778								909
714		775								928
710		782								942
696		781								931
693		779								937
698		778								930
705		786								948
706		299								936
707		485								942
705		783								918
706		779								939
706		791								940
708		782								930
713		778								929
716		779								922
721		781								920
713		781								888
717		781								898
720		777								886
716		785								866
708		785								864
708		782								859
711		784								861
718		541								856
721		505								844
731		1075								841
723		536								830
708		506								831
705		981								831
709		867								836
711		832								841
711		806								850
712		798								861
714		790								854
717		779								869
721		778								872
716		786								867
718		781								872
719		777								878
717		779								886
714		784								880
714		780								874
718		282								882
724		492								880
720		778								880
716		773								881
716		784								879
720		779								877
716		776								878
702		773								883
702		781								877
706		290								873
711		490								872
716		781								885
719		775								890
718		780								892
713		783								880
711		777								890
716		775								895
721		775								894
717		783								891
331		779								888
386		776								884
717		779								870
720		783								867
723		786								866
727		782								859
723		775								446
706		784								399
700		781								841
700		777								825
708		784								831
717		789								828
713		778								834
701		780								825
697		783								830
699		778								827
700		789								826
702		780								825
708		781								835
711		778								832
713		788								833
711		781								840
712		780								841
710		784								844
709		786								847
420		785								850
283		778								861
704		789								855
715		789								860
313		783								859
403		779								863
713		782								867
720		787								867
724		785								864
707		781								875
702		784								876
699		793								882
704		786								877
707		784								881
708		780								880
707		790								888
710		784								883
709		781								879
711		785								890
715		792								895
710		775								891
708		768								881
703		770								887
706		777								890
710		777								889
714		776								881
710		781								881
711		782								877
711		780								874
716		777								867
718		775								868
709		781								879
721		779								879
718		778								880
708		774								884
708		782								887
719		780								889
718		778								883
722		778								892
714		785								897
714		786								900
720		781								882
707		783								891
708		784								881
710		783								881
712		788								892
711		787								900
708		786								908
711		796								910
714		790								900
712		797								916
700		799								906
703		800								895
703		799								902
707		796								893
706		808								879
709		799								894
716		800								882
719		806								863
715		798								880
716		797								857
721		798								865
712		796								845
710		792								832
712		792								838
718		790								864
724		792								877
718		794								900
709		797								894
709		798								908
715		789								913
718		789								917
720		791								906
714		395								922
717		402								924
721		790								940
724		786								933
723		786								929
729		793								930
724		793								932
724		787								933
731		787								929
730		791								902
718		788								919
719		785								918
725		783								905
728		790								897
730		790								890
733		786								882
737		784								891
729		502								894
731		287								903
737		793								907
733		788								900
732		784								904
737		786								914
739		785								912
733		789								919
727		798								580
727		791								1207
730		797								950
730		790								917
734		791								908
737		787								917
731		779								913
734		787								892
735		790								901
738		781								890
735		787								892
734		783								887
735		784								900
734		788								899
735		789								886
736		789								886
736		789								886
737		794								880
734		791								865
737		790								869
741		794								860
742		793								863
738		795								859
737		799								864
722		792								869
726		784								870
729		786								863
730		795								871
734		443								865
737		348								869
739		793								861
743		798								869
741		798								845
741		794								841
745		796								829
744		795								823
749		413								812
740		382								817
735		801								846
734		796								869
736		795								887
737		798								892
728		797								907
729		797								922
733		806								924
726		802								922
729		804								934
735		800								939
726		808								945
725		808								937
725		805								914
727		807								935
729		808								940
732		797								924
739		384								911
735		413								889
739		794								880
737		800								881
741		797								866
734		793								856
722		790								853
715		798								863
715		796								861
717		790								869
719		431								873
718		360								867
726		795								879
725		793								874
725		791								883
717		784								881
717		792								888
719		786								898
723		784								900
722		790								897
717		785								895
705		785								903
710		787								906
712		791								902
713		281								908
717		507								914
720		787								909
720		786								917
717		795								910
718		787								915
723		789								911
720		791								901
711		793								893
710		330								916
713		469								916
718		795								915
723		792								910
719		788								911
718		796								904
725		796								883
729		792								894
727		791								890
715		801								897
467		795								878
250		787								886
715		794								888
724		797								887
720		794								885
728		789								889
728		798								896
716		285								894
710		504								903
716		790								898
715		791								888
714		796								898
718		793								903
719		789								891
719		789								893
718		791								904
728		797								910
728		786								910
734		789								889
722		790								904
720		796								907
725		791								909
717		794								908
709		797								916
706		792								921
709		789								917
715		798								922
723		798								923
730		794								922
728		801								922
728		794								932
731		791								925
735		789								928
723		798								912
719		791								930
723		787								930
726		791								927
730		800								915
730		788								929
728		788								922
722		798								916
723		792								920
723		790								913
719		788								901
714		798								913
720		792								908
722		791								902
719		791								893
722		797								908
724		787								902
731		784								891
734		786								904
728		792								900
729		789								905
735		785								904
741		789								913
742		792								907
740		787								912
749		789								908
745		789								915
736		791								912
737		784								907
735		783								898
739		787								904
739		784								905
739		777								890
747		774								873
742		770								889
750		773								889
745		773								903
741		768								912
742		766								908
738		770								921
742		775								924
739		769								919
743		767								923
741		769								927
742		771								925
245		772								915
484		761								937
727		773								937
729		769								932
735		778								928
404		775								937
334		774								934
746		772								932
		774								933
		781								939
		778								939
		772								909
		776								918
		785								921
		775								931
		779								933
		776								931
		779								937
		780								929
		776								928
		775								938
		777								937
		777								931
		780								937
		773								932
		774								928
		774								919
		780								922
		775								927
		776								811
		347								1033
		429								929
		775								930
		446								928
		329								924
		778								932
		774								928
		778								914
		778								929
		773								923
		777								921
		778								912
		781								914
		776								917
		789								891
		783								893
		781								871
		773								879
		776								873
		771								875
		769								874
		772								880
		770								883
		760								879
		772								872
		763								890
		768								892
		779								874
		771								891
		757								888
		758								889
		764								891
		749								907
		748								909
		745								905
		750								904
		749								914
		729								914
		733								910
		727								921
		752								916
		744								914
		745								903
		742								923
		409								925
		329								924
		739								910
		746								924
		737								927
		735								926
		735								909
		734								925
		731								918
		727								919
		735								900
		729								904
		731								904
		735								911
		740								907
		739								899
		741								925
		747								927
		752								915
		751								927
		752								932
		753								935
		758								924
		768								925
		762								924
		761								918
		765								919
		764								936
		772								939
		768								929
		767								947
		763								949
		775								938
		770								918
		768								916
		772								918
		772								899
		770								920
		769								915
		771								909
		776								925
		773								931
		776								927
		772								939
		782								939
		776								931
		774								934
		770								948
		772								945
		775								927
		769								955
		767								946
		769								942
		775								939
		767								957
		766								956
		768								943
		776								962
		772								928
		768								907
		776								925
		776								926
		771								914
		766								911
		771								931
		772								928
		771								927
		769								913
		772								926
		775								939
		774								939
		768								922
		776								940
		774								944
		769								935
		767								947
		772								943
		774								939
		770								945
		767								950
		768								958
		773								947
		769								950
		766								956
		770								958
		774								916
		768								944
		765								929
		775								914
		772								908
		777								914
		771								891
		778								909
		778								909
		772								915
		774								916
		779								936
		777								940
		769								937
		777								928
		779								947
		774								943
		771								943
		774								949
		776								955
		775								959
		777								943
		779								962
		776								958
		772								955
		776								940
		778								969
		773								964
		773								956
		776								964
		777								967
		774								970
		773								946
		775								961
		775								963
		772								941
		771								936
		776								937
		773								932
		770								897
		766								892
		776								918
		768								917
		765								933
		768								935
		769								929
		768								945
		765								945
		771								941
		766								951
		762								942
		766								943
		770								940
		765								949
		762								954
		763								933
		761								953
		755								956
		769								947
		766								962
		763								959
		759								951
		759								955
		758								958
		765								958
		753								944
		749								961
		748								962
		754								951
		750								962
		753								960
		752								961
		753								949
		755								912
		760								930
		759								935
		379								942
		379								945
		755								917
		771								942
		761								942
		762								929
		761								946
		758								943
		759								934
		762								932
		762								940
		771								943
		757								923
		256								951
		513								951
		766								951
		770								952
		770								947
		763								928
		764								938
		763								937
		770								946
		763								951
		760								941
		765								949
		771								944
		767								941
		772								930
		772								947
		782								953
		776								930
		778								948
		776								954
		781								943
		784								928
		779								944
		785								949
		784								936
		783								940
		784								955
		789								955
		784								937
		787								959
		782								955
		790								950
		790								961
		784								956
		791								953
		795								933
		796								951
		802								952
		797								949
		795								944
		801								945
		798								950
		790								945
		791								933
		786								959
		791								944
		792								913
		801								925
		790								938
		781								940
		778								931
		779								949
										944
										938
										928
										941
										945
										935
										942
										948
										952
										935
										956
										958
										951
										953
										961
										951
										953
										960
										958
										951
										956
										957
										949
										948
										953
										970
										948
										956
										956
										961
										947
										956
										717
										1169
										979
										948
										931
										907
										944
										939
										944
										939
										941
										952
										938
										919
										947
										948
										952
										945
										955
										953
										931
										938
										948
										957
										949

## Sheet: P06
TRIER		AWAKENING1		AWAKENING2		NEUTRAL
950		1143		986		756
937		1052		1119		747
864		1071		1142		756
844		1040		974		750
852		1032		918		739
844		1158		910		746
813		1176		882		742
795		1171		889		727
829		1174		923		738
855		1155		960		730
863		1197		912		717
852		1249		889		732
842		1169		874		734
865		1159		851		723
865		1109		842		725
852		1051		899		725
855		1055		984		720
900		1069		941		713
952		1086		1104		720
940		1101		1185		716
905		1055		1084		707
962		1022		1000		715
983		1026		1046		722
957		1000		1090		718
913		1006		998		723
974		1123		992		722
989		1160		1108		718
967		1180		1124		709
918		1186		1020		719
974		1108		1035		712
1004		1142		1061		701
974		1145		1055		708
921		1119		1054		699
955		1114		1198		691
1017		1197		1175		689
954		1134		1042		684
935		1072		1034		699
1016		1084		1025		708
1047		1097		1042		713
959		1112		1021		712
975		1163		1061		729
1057		1152		1106		739
1002		1078		1015		735
931		1086		1052		732
967		1079		1018		740
1033		1034		1052		741
1021		1056		1046		722
912		1070		1048		711
882		1062		1096		742
864		1078		1106		742
817		1073		1017		759
807		1031		1059		777
850		1080		1083		764
841		1084		1054		780
896		1014		1029		794
973		1157		1064		789
1022		1170		1127		780
952		1181		1016		788
942		1125		1006		801
984		1081		1089		800
1014		1032		1045		799
956		1059		998		814
947		1053		1072		821
977		1146		1097		811
963		1111		1068		817
880		1011		1145		810
894		1029		1202		797
884		1099		1178		792
808		1233		1086		823
817		1263		1102		827
813		1121		1113		818
822		1095		1017		836
839		1034		1064		843
814		1034		1102		817
809		1041		1048		837
835		1047		1078		839
826		1023		1106		817
801		1024		1079		837
815		1037		1047		831
858		998		1067		817
883		1025		1031		831
870		1056		1050		858
837		1062		993		850
807		1090		961		828
797		1159		988		847
799		1185		1028		842
803		1143		984		812
821		1124		1023		835
841		1130		1103		823
829		1100		1058		797
854		1118		1054		792
861		1107		1148		809
882		1067		1144		802
889		1057		1045		793
848		1045		1093		811
845		1201		1142		828
872		1170		1034		810
910		1177		1029		822
891		1267		1068		827
866		1192		1023		816
856		1174		1041		833
899		1208		1077		833
904		1158		1045		827
915		1123		977		826
872		1147		1024		832
867		1151		1074		828
881		1058		991		806
894		1064		998		818
857		1041		1041		805
862		1006		987		785
856		1090		943		789
855		1112		952		778
831		1074		977		769
819		1090		967		782
848		1031		931		785
864		1032		966		774
863		1092		1003		784
821		1054		964		791
825		1051		950		784
833		1156		987		770
847		1176		996		785
828		1164		965		800
848		1283		1004		783
880		1123		1077		801
856		1000		1098		806
840		980		1076		786
849		926		1179		789
857		879		1182		782
870		880		1101		763
847		887		1173		768
866		932		1159		762
902		1006		1070		767
878		1037		1042		775
843		1080		1136		775
849		1176		1153		775
860		1185		1051		770
834		1137		1058		772
819		1181		1122		771
837		1199		1176		768
862		1156		1126		756
873		1188		1190		758
842		1205		1153		770
882		1164		1084		778
963		1153		1143		784
956		1257		1207		777
899		1084		1079		794
920		1005		1037		805
908		1019		1055		795
867		1094		1106		822
883		1066		997		843
908		1121		1063		859
907		1146		1136		840
851		1065		1065		847
836		1131		1094		822
836		1134		1106		813
859		1116		1017		825
871		1140		1016		798
855		1079		1091		786
801		1026		1154		796
789		1099		1130		797
773		1110		1076		780
769		1059		1139		801
777		1090		1182		794
784		1095		1083		791
790		1049		1125		804
799		1171		1128		795
813		1258		1067		790
832		1179		1116		816
832		1215		1143		823
831		1136		1073		802
828		1081		1058		805
825		1174		1093		801
790		1155		1152		772
792		1126		1050		796
764		1189		1104		781
751		1151		1180		753
804		1107		1171		760
824		1067		1096		755
796		1168		1154		741
828		1159		1094		723
888		1133		994		732
915		1017		1018		726
866		912		1099		709
871		872		1016		721
871		844		1034		719
863		815		1122		713
832		780		1112		698
790		781		1044		714
781		740		1096		709
767		724		1134		696
751		721		1065		678
736		709		1045		695
749		700		1122		678
742		694		1149		662
731		689		1085		681
716		668		1132		687
702		675		1168		677
698		680		1108		662
699		679		1075		674
702		675		1133		661
699		673		1174		655
699		666		998		687
691		677		944		678
691		678		946		667
699		681		976		678
707		689		962		696
710		693		965		693
701		689		951		683
723		704		945		685
725		722		1014		685
738		742		1063		681
728		767		1063		667
763		776		1010		667
798		830		1117		674
772		870		1136		651
775		886		995		652
797		883		974		664
793		840		987		667
767		812		970		651
769		830		975		657
774		820		1045		671
759		817		1097		665
741		827		1011		652
759		847		1038		659
786		851		1100		650
793		824		1060		642
794		862		1012		644
793		873		1053		661
783		877		1098		658
777		851		996		641
775		874		969		657
773		860		1014		658
770		837		1094		646
760		846		1049		647
779		854		1004		661
783		864		1048		657
777		886		1063		627
768		881		985		660
776		854		1002		652
787		865		1058		635
783		913		1046		634
775		920		996		651
812		862		1073		645
806		843		1128		630
791		837		1108		637
780		871		1030		656
785		882		1064		639
793		888		1076		619
784		938		1032		637
782		968		1009		646
795		919		1126		636
809		942		1155		622
802		990		1070		626
791		935		1086		646
796		930		1147		671
805		1014		1133		660
799		1015		1076		656
796		938		1072		649
803		961		1057		667
792		973		1025		665
772		919		975		653
771		872		1023		667
797		877		1103		663
826		887		1106		640
812		875		1030		654
826		861		1051		663
848		836		1076		645
816		829		1029		647
791		849		1000		661
809		828		1051		654
800		805		1105		638
791		814		1021		660
793		805		1040		660
815		801		1137		641
808		788		1126		658
804		782		1064		659
815		791		1097		645
813		838		1164		643
752		892		1064		671
735		910		1018		680
726		924		1080		675
723		931		1066		661
708		950		996		680
700		976		974		673
730		981		1008		690
748		948		1069		686
732		919		1045		678
711		859		1043		704
685		861		1160		695
671		861		1166		681
659		835		1052		700
675		822		1089		698
703		850		1125		684
734		860		1076		715
730		863		1041		718
741		914		1120		695
711		942		1183		715
721		924		1139		711
752		950		1063		693
790		990		1144		722
841		906		1150		723
846		881		1067		706
806		900		1086		715
766		889		1072		720
788		863		995		690
846		845		956		703
850		857		977		694
854		838		1001		687
824		835		1051		674
805		873		994		666
849		901		1094		654
878		930		1122		667
877		1004		1083		673
829		1012		1054		658
804		1005		1102		670
846		959		1112		684
879		1016		1043		682
879		1010		1044		670
827		895		1157		698
835		932		1147		694
884		917		1047		683
914		880		1095		709
847		884		1170		713
835		919		1068		703
857		1021		1052		717
893		1086		1185		730
917		1102		1150		720
853		1134		1042		748
865		1085		1053		768
908		1088		1142		742
939		1054		1083		761
904		1030		1059		774
867		1022		1133		749
899		964		1144		749
935		879		1102		760
966		865		1094		737
894		863		1121		764
944		843		979		740
970		840		925		726
1006		836		931		704
963		841		940		723
894		824		1005		728
919		788		1017		703
926		802		1007		722
972		779		987		733
906		770		1040		711
916		777		957		730
960		780		972		731
947		760		1029		718
844		749		1074		739
789		744		1019		748
777		753		1073		735
774		763		1167		764
778		775		1178		732
841		770		1052		737
927		782		1058		766
951		776		1113		769
972		781		1081		751
967		773		1005		771
915		775		1065		742
942		772		1113		737
1000		768		1018		756
1026		775		1053		735
975		806		1141		747
1019		839		1092		755
1064		878		1035		752
1078		906		1131		738
1031		917		1177		757
1019		930		1062		775
1067		932		1036		738
1066		941		1030		752
979		940		928		760
988		927		889		760
1027		891		861		740
1037		862		856		754
950		845		850		751
953		820		806		736
990		810		799		741
989		829		797		740
1011		861		761		744
946		889		754		733
984		928		753		751
1031		887		745		758
1019		954		736		744
964		1025		753		754
904		955		822		759
914		931		886		751
1011		972		972		750
1070		935		955		761
986		926		967		767
923		945		1001		749
1009		878		996		763
1107		863		1016		773
1078		853		1004		761
939		874		997		756
927		912		944		764
971		897		965		757
987		903		1101		742
1004		968		1065		750
948		970		1015		745
965		1000		1148		738
1042		998		1202		759
1017		964		1039		770
972		913		1047		756
927		919		1155		769
1028		887		1127		771
1063		850		1022		726
1054		829		1096		740
941		834		1146		728
932		821		1055		710
994		842		1069		725
999		857		1154		728
915		860		1148		719
922		878		1042		724
1007		886		1085		742
1007		897		1113		745
944		879		1066		706
889		905		1036		726
934		910		1154		706
947		939		1129		687
951		887		1015		715
877		880		1075		735
835		869		1123		773
855		885		1052		769
845		853		1029		768
785		819		1039		707
740		839		1046		734
739		816		1012		573
751		794		969		1019
750		800		1010		749
802		785		1025		807
872		774		1024		861
880		753		991		821
866		752		1041		814
819		742		1103		834
811		731		1022		801
814		721		1032		782
817		715		1121		757
801		723		1116		791
794		730		1027		928
823		757		1015		892
849		800		1027		1095
868		826		971		1140
825		816		957		1115
855		802		996		938
908		793		1020		1007
896		792		968		1131
898		796		979		958
871		789		1031		944
915		800		1067		962
920		825		976		903
860		880		1001		933
800		912		1021		1221
785		909		1008		1000
793		891		977		1028
820		871		1035		1007
849		834		1095		925
869		854		1027		948
844		867		1009		890
863		865		1055		936
926		850		1106		1032
953		849		1010		908
945		847		1040		974
927		840		1124		982
880		844		1087		855
873		813		1048		896
924		828		1147		878
945		809		1152		830
956		792		1033		871
895		792		1077		920
952		802		1196		850
971		769		1120		880
1001		760		1039		892
926		760		1080		866
959		765		1134		933
1013		741		1121		860
934		771		1038		857
917		761		1169		874
855		758		1191		841
875		744		1064		886
962		750		1100		917
974		749		1140		879
952		747		1049		939
888		731		1065		964
880		728		1145		931
929		724		1087		948
912		717		1047		1018
865		692		1137		979
876		709		1101		930
961		707		1024		1013
946		710		1076		1023
913		726		1108		917
870		735		1028		960
920		741		1036		979
953		784		1105		943
931		817		1045		994
916		807		1026		968
881		801		1037		918
872		790		1055		944
814		788		992		924
843		781		1112		907
865		760		1146		938
853		745		985		885
835		736		986		887
834		728		1046		908
795		715		1048		853
772		711		1026		884
736		709		1138		905
709		706		1152		849
707		703		1051		876
717		702		1136		909
716		705		1119		872
702		702		1049		906
689		697		1033		957
698		680		1090		898
702		692		1113		923
706		688		1042		914
702		687		1104		865
677		678		1207		888
683		685		1109		876
682		688		1062		864
681		686		1163		901
653		681		1143		883
649		681		1020		877
680		677		1022		899
690		669		1098		873
673		669		1134		894
651		677		1029		917
648		672		1079		877
650		675		1145		898
659		664		1071		874
681		679		1077		876
665		681		1108		889
683		673		1108		848
690		665		1067		869
719		676		1090		886
698		678		1123		842
666		661		1051		867
677		673		1012		871
710		672		1060		848
703		671		1052		891
710		670		981		897
687		663		1055		865
673		676		1158		889
667		676		1106		891
657		670		1028		866
652		686		1051		881
652		685		1096		874
658		682		1015		831
668		677		1022		826
665		673		1163		797
667		669		1135		795
661		666		1021		805
678		664		1089		787
674		659		1138		776
668		663		1043		761
676		664		1041		767
672		662		1091		767
676		655		1045		755
679		664		993		748
673		679		1070		773
697		700		1177		783
708		676		1071		830
707		728		1007		860
707		703		1048		868
721		720		1048		858
720		709		981		850
716		702		1030		826
712		701		1090		808
717		710		1086		808
772		729				798
851		737				755
850		742				737
859		755				727
840		755				738
826		755				783
803		758				830
774		752				865
762		739				922
735		732				937
742		733				935
747		763				934
778		798				971
775		808				969
765		794				976
755		784				991
738		813				1003
728		845				1017
718		842				992
725		890				987
705		918				963
716		879				911
746		932				865
761		968				891
755		898				942
746		927				903
733		962				911
719		913				945
711		913				918
719		943				905
729		919				934
726		884				958
725		897				886
718		867				893
713		840				917
710		826				900
723		805				891
737		808				898
729		815				908
738		802				874
742		824				880
738		839				917
745		854				940
733		847				925
744		878				935
777		905				962
805		945				958
802		911				936
797		913				971
796		903				958
777		886				920
750		926				923
740		926				921
750		902				885
791		902				906
820		896				927
818		882				923
833		867				901
882		896				925
884		934				892
846		904				877
853		902				894
840		896				906
808		873				863
800		887				889
803		917				907
756		917				874
751		881				888
775		886				915
770		866				891
799		824				877
846		828				886
880		807				881
872		784				891
851		775				901
835		775				877
806		776				862
788		800				895
766		811				907
760		792				886
786		823				903
820		824				897
818		805				896
822		831				913
863		850				892
872		833				922
863		855				925
824		863				889
831		829				915
802		818				886
791		795				880
805		802				902
829		776				881
827		761				909
818		748				916
793		730				884
788		730				894
795		747				874
782						861
770						892
764						869
779						887
789						908
764						889
740						907
734						910
728						875
721						891
732						862
778						872
797						881
817						853
792						870
783						893
801						884
820						927
793						934
773						919
747						931
741						901
742						888
731						913
738						876
744						875
734						894
742						851
749						882
751						900
735						869
728						895
720						857
719						866
765						894
786						873
780						875
780						873
804						866
831						888
819						849
802						857
823						864
785						843
802						864
796						848
787						861
797						879
826						868
832						887
839						878
834						852
835						856
810						847
789						846
793						852
783						849
776						849
765						865
748						866
778						861
804						880
822						862
817						870
805						871
786						837
799						854
788						847
792						844
793						872
774						877
778						890
797						914
821						861
814						845
795						863
803						837
830						830
818						855
802						827
774						830
764						845
737						811
738						823
752						826
747						817
744						854
739						839
728						809
718						822
723						818
719						836
724						856
736						824
736						835
728						823
743						825
767						841
798						809
789						829
797						828
793						814
791						847
766						832
735						844
751						859
751						848
739						882
733						852
722						822
718						856
712						842
713						834
721						865
736						834
742						846
747						860
760						837
780						846
786						824
779						835
766						841
758						823
755						848
751						829
748						819
739						851
767						849
788						835
790						859
760						832
740						856
709						844
720						835
736						856
758						831
757						837
753						838
747						811
736						837
727						845
717						828
732						858
742						863
722						854
712						864
702						869
697						866
699						879
693						876
713						877
729						895
736						877
724						876
721						866
710						844
698						860
695						870
696						858
695						876
712						882
742						871
772						895
772						878
756						869
762						885
772						876
764						857
755						877
737						875
731						856
717						887
696						897
682						870
671						897
653						920
652						874
661						878
670						878
677						853
674						871
683						885
684						856
680						829
689						824
690						817
673						812
663						801
667						788
670						800
663						816
675						828
667						820
667						832
695						847
728						845
769						829
739						825
720						805
738						821
744						851
740						848
750						845
774						872
773						867
748						869
745						906
758						873
765						869
749						878
745						852
764						854
772						869
755						848
721						846
696						857
685						855
671						846
659						849
649						820
652						797
655						806
665						800
692						797
709						813
732						824
739						823
736						834
703						866
677						859
688						862
694						874
710						862
699						839
692						839
723						814
735						792
746						798
723						781
707						769
706						783
722						801
737						842
732						890
757						871
772						883
772						885
758						866
779						871
806						889
785						878
795						869
811						878
779						887
748						872
739						882
733						859
732						843
717						867
716						867
706						853
701						882
683						899
665						876
652						888
629						892
613						866
634						886
647						879
654						850
649						858
663						877
653						858
631						857
637						872
643						848
643						847
642						865
638						877
632						867
631						899
631						902
640						871
642						891
637						889
632						867
619						874
610						889
601						867
606						860
618						878
621						884
623						851
617						859
615						863
603						852
594						869
600						879
606						882
611						876
614						887
614						868
617						876
616						894
606						888
604						880
611						893
612						878
615						873
607						882
598						864
600						873
605						889
616						876
616						894
611						880
607						880
600						901
598						862
600						876
596						863
593						863
602						890
612						871
614						890
608						907
600						873
606						879
611						856
619						853
620						862
620						844
617						849
613						866
610						877
609						873
605						890
616						904
621						879
626						897
620						881
615						873
619						896
632						889
636						866
639						873
631						858
619						859
635						895
645						859
655						848
650						892
647						879
635						879
627						912
637						892
645						888
649						895
643						863
639						874
643						874
635						855
625						871
628						861
640						863
680						875
697						851
679						858
680						849
675						859
666						866
665						841
664						875
662						856
663						852
656						862
655						834
675						826
697						839
683						821
685						842
663						841
657						811
661						820
643						821
637						804
648						815
666						790
661						795
657						799
648						790
654						801
650						795
643						788
654						807
666						804
656						796
656						828
657						805
657						791
650						775
652						776
657						792
654						774
651						782
651						792
686						784
715						803
709						784
694						766
696						783
693						768
683						769
683						768
686						751
694						758
673						765
668						750
676						765
689						753
717						757
720						769
729						749
713						755
697						759
696						744
674						762
673						760
678						758
687						780
687						774
694						774
697						789
683						766
678						772
678						783
678						765
676						780
687						784
704						764
730						786
714						787
705						785
697						793
696						788
686						783
686						786
684						783
680						782
671						769
658						760
665						774
677						785
673						770
668						789
654						775
642						775
640						777
629						749
651						754
669						768
683						766
685						770
678						779
676						757
660						779
642						800
646						771
656						765
659						762
656						774
650						800
641						778
639						777
630						786
627						790
630						772
642						769
659						793
649						799
641						780
644						807
647						816
643						808
636						793
630						795
635						823
644						823
651						845
						852
						835
						834
						878
						923
						902
						940
						899
						870
						869
						810
						816
						794
						419
						403
						802
						790
						824
						863
						880
						882
						863
						882
						907
						902
						879
						912
						934
						934
						935
						920
						879
						889
						884
						870
						877
						848
						828
						840
						839
						827
						846
						863
						838
						851
						858
						853
						876
						899
						873
						888
						878
						833
						439
						383
						807
						772
						795
						788
						772
						781
						773
						763
						759
						754
						739
						727
						721
						265
						447
						408
						284
						692
						681
						681
						684
						689
						702
						705
						709
						711
						708
						706
						704
						717
						713
						708
						726
						734
						402
						343
						756
						789
						795
						769
						781
						766
						756
						736
						725
						725
						718
						742
						742
						730
						736
						759
						749
						733
						750
						748
						729
						746
						770
						784
						764
						827
						866
						874
						814
						837
						827
						807
						804
						814
						803
						778
						805
						801
						794
						778
						811
						795
						769
						778
						769
						754
						781
						790
						769
						773
						754
						772
						790
						752
						757
						776
						765
						766
						749
						769
						799
						797
						794
						822
						863
						839
						824
						822
						807
						822
						829
						810
						850
						861
						865
						872
						871
						851
						821
						814
						827
						837
						862
						900
						906
						867
						881
						882
						876
						916
						922
						906
						958
						908
						904
						905
						875
						840
						849
						847
						917
						950
						906
						947
						931
						886
						920
						906
						881
						926
						905
						885
						904
						873
						876
						900
						888
						874
						913
						939
						897
						928
						926
						902
						926
						917
						885
						938
						939
						911
						929
						909
						890
						911
						884
						878
						899
						865
						876
						896
						867
						885
						898
						875
						849
						864
						845
						888
						865
						848
						890
						868
						869
						877
						842
						851
						872
						831
						858
						872
						841
						865
						844
						842
						847
						818
						837
						857
						828
						840
						838
						821
						833
						846
						827
						826
						823
						825
						857
						833
						813
						808
						810
						829
						815
						799
						814
						808
						785
						808
						792
						782
						795
						791
						780
						815
						795
						784
						798
						783
						786
						797
						789
						788
						807
						786
						801
						800
						780
						787
						797
						791
						802
						797
						791
						810
						800
						798
						804
						806
						830
						797
						787
						797
						829
						814
						830
						825
						801
						809
						801
						780
						794
						790
						785
						812
						812
						821
						848
						823
						826
						804
						756
						769
						752
						769
						789
						792
						833
						850
						826
						864
						893
						852
						867
						892
						869
						826
						856
						873
						838
						817
						802
						836
						849
						832
						858
						862
						827
						848
						835
						822
						855
						826
						814
						838
						813
						835
						833
						816
						850
						837
						835
						858
						839
						850
						849
						831
						859
						875
						835
						854
						864
						851
						873
						858
						826
						845
						844
						831
						844
						832
						839
						855
						807
						807
						840
						834
						813
						844
						822
						809
						821
						788
						796
						816
						790
						813
						810
						815
						838
						802
						758
						802
						803
						774
						778
						783
						782
						646
						921
						764
						769
						792
						805
						789
						824
						838
						826
						833
						858
						878
						857
						876
						859
						824
						837
						853
						842
						835
						891
						941
						905
						912
						880
						855
						861
						833
						817
						836
						855
						827
						841
						865
						858
						826
						833
						838
						830
						829
						843
						830
						814
						826
						815
						800
						815
						809
						802
						809
						842
						842
						845
						891
						910
						863
						877
						900
						893
						868
						882
						889
						870
						871
						891
						913
						885
						864
						817
						803
						792
						790
						807
						821
						828
						820
						851
						870
						869
						865
						904
						910
						865
						871
						888
						891
						874
						905
						923
						899
						890
						904
						910
						881
						905
						921
						899
						874
						900
						902
						868
						887
						884
						873
						861
						869
						862
						851
						869
						865
						852
						871
						870
						859
						888
						893
						867
						900
						893
						879
						893
						902
						876
						895
						911
						892
						893
						878
						880
						889
						875
						874
						900
						903
						903
						920
						915
						873
						881
						876
						852
						883
						876
						870
						895
						865
						850
						860
						833
						838
						844
						835
						849
						853
						837
						858
						886
						882
						878
						888
						878
						860
						871
						862
						873
						873
						868
						865
						877
						859
						857
						864
						844
						859
						871
						849
						861
						862
						846
						859
						842
						839
						855
						835
						854
						867
						851
						881
						870
						858
						882
						889
						870
						881
						857
						845
						863
						858
						860
						891
						880
						869
						892
						873
						880
						891
						865
						878
						875
						855
						871
						855
						840
						876
						882
						829
						838
						852
						843
						868
						852
						836
						863
						837
						830
						854
						828
						827
						837
						816
						827
						827
						819
						850
						847
						829
						859
						870
						835
						849
						826
						856
						872
						851
						883
						880
						850
						867
						862
						840
						861
						842
						829
						853
						822
						812
						825
						820
						817
						838
						846
						824
						809
						819
						835
						797
						810
						821
						808
						815
						831
						804
						815
						831
						805
						818
						823
						801
						819
						814
						777
						784
						766
						753
						758
						748
						754
						771
						768
						761
						780
						782
						759
						783
						786
						777
						785
						797
						802
						798
						828
						832
						799
						806
						786
						807
						797
						782
						801
						795
						792
						816
						814
						798
						829
						815
						798
						805
						804
						792
						801
						797
						801
						837
						821
						829
						851
						842
						842
						858
						856
						828
						840
						827
						795
						821
						818
						803
						825
						838
						811
						824
						822
						802
						832
						838
						818
						834
						824
						806
						837
						828
						811
						846
						828
						816
						846
						855
						855
						896
						862
						844
						827
						806
						822
						834
						818
						850
						862
						825
						860
						815
						806
						827
						787
						804
						790
						766
						773
						763
						764
						787
						777
						784
						797
						791
						792
						806
						810
						812
						824
						844
						836
						860
						851
						814
						817
						799
						781
						773
						815
						829
						854
						864
						877
						851
						885
						879
						838
						874
						871
						848
						888
						892
						857
						889
						887
						845
						867
						874
						846
[truncated: 577 more rows]

## Sheet: P07
TRIER		STROOP
908		876
905		873
911		845
912		870
907		863
904		845
892		867
903		875
903		856
891		888
904		885
906		881
892		874
901		877
846		872
870		862
872		860
881		864
888		866
794		852
985		906
886		839
892		821
904		816
916		752
914		819
882		813
900		812
886		810
903		813
889		820
895		825
889		823
874		819
893		827
898		833
891		831
906		838
902		838
912		838
905		830
893		830
919		809
917		901
892		886
917		875
906		863
881		852
887		859
881		847
867		859
885		861
860		844
881		853
895		846
884		832
906		847
894		847
895		850
877		847
901		851
855		846
547		894
323		819
859		771
869		893
868		752
866		811
871		816
878		817
884		827
893		894
900		831
908		759
914		819
902		819
900		828
906		833
904		833
920		827
928		883
929		742
932		832
913		822
922		838
919		827
921		828
336		823
573		836
895		825
889		827
894		814
894		833
876		825
885		829
884		844
866		845
870		848
878		839
867		830
861		837
853		907
846		777
857		844
857		841
865		827
867		842
881		840
883		836
889		821
890		845
920		839
921		836
911		831
921		826
920		829
924		824
903		839
919		830
794		816
1045		836
913		830
916		830
908		827
921		829
921		832
916		835
912		825
891		840
894		841
881		846
874		835
882		854
873		849
852		843
597		858
261		848
846		850
839		836
471		828
359		845
828		823
818		828
793		830
808		888
792		831
868		760
738		838
799		829
772		825
818		841
827		830
814		839
870		833
761		824
812		842
810		838
812		850
799		851
806		844
814		845
800		838
802		821
803		831
807		812
808		833
798		813
779		803
777		861
770		804
736		729
759		796
811		794
809		791
796		792
818		799
801		790
819		796
815		797
800		789
808		783
801		777
802		852
795		831
794		824
484		813
1147		821
816		823
805		832
797		824
676		837
894		824
787		844
775		827
763		832
754		842
750		842
733		823
774		826
765		831
777		832
762		836
754		836
771		836
747		460
764		1195
761		817
759		827
761		814
753		814
760		816
758		838
752		827
754		827
750		834
729		835
720		839
707		828
702		829
762		878
751		808
738		734
746		812
748		874
741		801
756		808
753		801
748		791
764		727
762		804
751		776
762		786
767		781
769		770
785		761
789		744
794		752
777		752
796		741
802		750
799		735
804		739
804		731
788		736
795		739
792		755
811		750
814		762
818		760
805		762
818		780
823		784
815		785
819		787
804		792
865		795
719		785
798		788
791		791
775		767
755		785
759		778
746		780
734		776
733		784
728		778
725		777
733		775
725		771
726		770
731		762
734		779
729		778
736		776
733		796
748		797
750		800
753		792
759		813
764		812
763		815
777		806
780		812
770		808
771		790
778		777
772		796
765		799
774		794
771		803
757		807
755		796
753		816
761		812
767		812
773		821
762		812
775		835
770		832
773		819
766		842
776		812
778		826
769		835
775		823
785		831
783		828
780		820
778		810
787		832
785		833
776		827
790		836
788		840
778		840
789		848
783		822
774		850
787		815
784		837
776		831
785		839
782		838
773		825
781		847
781		838
777		858
785		833
783		860
784		863
789		853
781		851
782		870
786		866
779		848
779		864
781		866
780		847
766		871
768		881
758		866
751		859
754		861
747		857
740		844
736		834
732		853
739		835
740		841
740		842
742		830
748		834
749		836
747		841
767		840
772		849
760		861
781		847
779		841
771		830
784		832
779		849
770		832
787		869
780		863
771		864
779		863
780		865
770		854
778		837
771		844
771		845
770		842
767		846
760		846
769		847
768		836
760		837
757		825
765		878
758		738
747		826
759		807
753		869
737		740
731		793
730		807
731		799
731		808
725		820
732		807
735		802
730		795
741		788
740		820
740		831
744		823
752		804
751		807
747		809
754		796
755		813
750		814
755		809
752		802
741		776
749		807
748		799
745		804
744		812
746		807
743		811
735		814
749		828
745		829
742		825
739		849
746		849
742		827
738		861
740		859
736		860
738		861
731		860
732		862
737		851
738		828
737		850
733		846
734		704
733		942
729		839
724		847
734		831
728		851
729		837
728		877
731		871
735		861
739		859
737		869
747		872
747		864
746		843
737		849
733		849
731		852
741		841
742		838
743		853
743		842
752		835
756		850
752		850
767		842
763		829
764		850
761		852
771		840
766		858
764		816
763		812
775		817
771		786
776		856
768		841
786		841
786		843
788		845
778		857
794		846
783		863
774		866
782		839
777		864
775		872
780		869
774		859
778		852
774		870
764		832
772		854
772		828
761		827
764		821
760		797
755		904
752		872
761		861
754		869
750		863
748		860
754		854
748		848
739		844
742		840
741		843
734		837
728		842
722		840
716		854
721		833
720		857
718		857
726		858
725		854
721		841
725		825
726		850
735		849
732		849
731		846
287		821
434		844
723		827
724		830
717		836
711		858
709		849
703		846
701		853
692		849
692		846
687		908
687		765
690		857
686		841
688		847
690		853
694		853
691		853
693		843
696		852
691		852
691		856
702		853
704		910
705		765
700		852
700		847
700		839
709		839
697		834
693		831
700		838
694		849
694		852
694		854
708		857
714		855
712		855
716		841
717		846
719		859
481		862
3056		862
689		866
687		861
686		863
692		864
664		861
649		861
698		855
682		841
682		862
679		850
681		849
681		850
674		850
673		845
673		869
669		862
673		861
661		839
664		859
665		858
666		858
667		849
664		869
667		867
668		859
670		853
662		855
676		862
665		861
658		863
657		865
656		860
654		871
679		869
680		877
676		846
680		910
679		764
680		817
675		824
675		826
676		823
675		826
685		855
666		835
667		830
668		857
668		837
669		836
659		845
665		854
660		854
661		920
662		789
662		835
664		838
662		838
660		835
660		837
668		853
665		850
666		852
734		846
603		857
661		863
661		857
661		842
660		860
662		855
662		845
664		881
664		863
655		866
659		863
658		862
657		864
670		867
658		871
654		856
659		845
724		855
595		860
651		843
715		864
583		878
643		863
650		890
660		872
660		847
653		863
656		855
657		863
658		868
657		868
666		844
651		865
651		857
652		845
652		847
719		845
589		847
651		845
652		872
655		868
654		865
718		857
656		921
596		795
720		924
593		853
664		795
659		845
655		848
648		848
659		845
655		847
660		870
662		856
730		847
591		857
662		910
662		786
665		847
666		848
666		832
666		820
730		828
667		831
661		832
607		859
661		857
724		856
593		853
659		855
660		836
663		855
732		858
604		857
725		860
655		856
594		849
729		847
657		849
603		848
653		853
654		854
655		872
650		866
649		860
653		611
649		1084
652		850
651		839
651		862
652		845
648		843
643		842
639		846
665		830
657		843
655		840
656		838
653		841
649		836
653		835
651		847
646		849
662		848
646		830
645		854
646		846
711		836
583		836
654		839
653		830
718		866
596		837
665		848
652		835
663		844
660		834
667		820
721		830
606		832
663		825
666		836
676		839
669		826
668		834
679		831
671		837
669		840
670		854
672		852
678		843
677		846
677		846
723		849
626		856
756		854
689		850
622		854
689		840
683		854
674		848
682		869
747		859
684		857
617		856
691		859
674		840
674		850
678		833
654		835
675		839
665		837
664		854
685		860
751		836
684		854
688		844
626		839
675		838
674		855
741		856
605		853
674		849
663		866
665		858
663		857
665		851
665		846
661		867
661		858
663		855
723		857
652		864
664		861
609		839
663		868
662		858
665		858
732		855
612		854
665		842
732		852
664		850
672		850
672		846
596		848
665		834
723		852
656		856
672		839
616		868
678		847
679		466
677		2090
745		761
668		818
625		830
696		810
685		842
699		830
688		829
693		836
693		834
694		836
760		909
623		789
687		828
699		858
696		843
701		849
692		838
694		851
760		849
627		838
677		833
672		860
700		846
763		871
622		853
697		871
765		853
638		858
694		852
694		858
758		869
626		869
263		860
423		917
749		856
410		847
348		766
2573		825
673		884
678		801
596		724
666		802
663		858
664		788
667		735
726		789
609		802
660		804
671		805
732		807
591		819
692		820
672		836
672		849
675		857
677		861
671		842
671		862
703		856
698		856
691		849
684		863
682		861
683		866
687		866
734		862
631		844
706		862
703		855
705		873
708		873
718		872
712		878
709		840
716		865
682		857
711		856
711		866
715		871
716		870
720		869
719		864
717		862
778		858
624		926
784		857
715		792
657		840
716		832
717		834
783		858
726		854
722		850
653		841
718		861
720		850
700		861
738		867
730		874
729		862
715		892
722		876
718		865
713		906
712		886
712		887
697		874
722		887
720		883
785		875
644		881
708		874
707		869
703		876
702		871
764		867
692		877
634		869
684		885
655		882
663		863
664		882
693		875
691		870
691		873
688		881
757		873
625		854
751		842
680		854
618		854
657		852
682		834
684		849
687		841
759		843
680		846
624		849
683		835
750		840
687		852
688		853
683		860
625		863
467		858
2935		870
672		868
669		873
674		879
703		868
702		877
709		884
711		872
693		887
723		879
724		870
724		865
729		888
728		871
714		431
724		1287
690		1727
718		856
717		836
721		846
721		857
722		853
720		859
716		850
706		850
727		855
716		860
713		858
713		864
715		877
713		871
711		881
768		875
631		873
693		868
714		868
710		867
711		864
703		853
723		864
705		855
704		850
767		853
627		834
695		817
694		896
736		879
639		877
704		844
706		856
701		846
715		841
707		846
706		906
770		848
703		841
631		783
708		908
710		848
713		784
718		832
723		861
720		838
719		831
702		840
722		841
716		853
713		847
716		860
713		862
717		882
738		879
723		879
751		878
752		868
748		876
758		878
749		875
744		860
744		859
755		872
760		864
752		857
759		856
744		864
757		863
754		886
768		868
755		866
766		863
744		855
752		844
737		866
717		848
744		845
744		838
742		834
747		812
742		817
735		820
743		844
752		836
743		809
737		865
733		862
724		856
708		844
710		869
706		863
722		872
718		870
720		869
721		878
719		871
714		852
707		858
687		863
722		870
718		869
724		847
730		873
727		866
715		862
711		847
725		865
732		872
733		875
735		872
733		871
721		864
730		857
741		846
737		857
719		843
727		843
717		842
712		818
689		852
707		840
713		841
689		841
718		691
709		1020
713		860
711		854
710		846
705		867
705		864
693		855
723		846
721		863
721		860
727		881
727		875
723		877
726		869
741		874
803		874
665		864
733		871
794		874
653		870
790		891
728		875
728		867
720		878
725		879
659		859
729		875
722		876
709		869
719		890
729		873
728		869
732		879
735		865
732		859
718		888
702		877
727		878
791		878
661		877
730		866
729		875
726		879
718		883
719		885
741		868
744		890
744		886
808		886
662		901
728		914
741		909
745		926
747		909
732		905
738		900
732		888
726		871
724		883
804		878
683		857
730		855
795		837
656		867
723		856
708		855
790		884
716		867
659		855
730		846
725		881
737		877
717		868
708		880
700		880
729		854
720		870
727		874
731		867
731		862
722		859
728		854
743		852
731		862
745		899
732		872
723		851
718		876
763		861
666		856
803		848
735		848
671		843
725		860
720		865
721		846
699		861
788		859
668		841
727		835
736		862
721		835
722		838
721		838
730		840
743		857
754		865
747		870
732		845
737		873
733		862
727		859
741		847
745		861
747		866
748		875
809		882
740		880
736		869
719		879
693		874
728		862
721		868
716		866
653		846
722		857
785		856
650		854
720		863
720		857
711		883
744		882
736		885
742		883
736		898
741		879
738		853
738		868
448		868
1036		865
737		848
723		858
730		863
778		878
673		880
721		874
718		886
718		890
723		891
734		897
741		871
735		908
736		889
730		888
718		883
731		875
713		888
703		889
730		950
718		879
724		810
723		857
723		888
718		862
718		856
728		849
735		852
736		863
736		874
734		876
733		879
714		883
728		884
708		894
689		897
703		893
726		894
728		898
731		875
726		910
729		905
726		913
723		889
737		913
737		897
741		904
739		902
740		903
724		896
741		886
740		872
736		877
738		900
740		890
739		871
737		873
721		883
737		888
738		867
737		853
736		853
734		851
728		849
730		846
744		885
747		766
748		823
744		817
806		816
666		820
732		824
729		817
742		782
727		894
721		876
717		871
714		792
711		959
710		489
703		1237
728		847
728		869
737		872
735		865
736		865
728		883
719		881
712		856
727		884
729		868
732		883
736		850
731		873
719		862
730		859
709		843
747		860
745		861
751		841
741		826
749		833
746		831
761		843
765		840
757		855
769		862
766		862
761		871
737		867
759		857
760		879
761		883
763		881
764		863
755		851
751		877
766		876
761		869
756		861
757		864
760		880
738		883
738		880
783		884
732		864
736		875
662		852
748		855
724		877
722		835
727		834
703		838
669		837
703		834
726		834
742		820
731		822
732		813
726		809
734		807
719		795
808		772
749		749
695		858
743		730
742		789
800		785
736		782
671		776
737		785
734		788
739		781
730		780
736		793
733		790
731		798
740		788
738		791
751		794
757		803
763		799
747		803
752		804
762		802
762		798
766		787
763		794
753		795
745		797
760		791
751		802
756		788
759		800
746		792
750		793
737		808
754		828
761		836
750
760
752
742
733
735
736
709
758
750
746
745
716
803
660
723
782
707
640
702
703
704
704
687
711
432
1015
286
438
720
710
710
711
709
695
725
719
732
729
731
715
722
714
738
734
745
737
737
729
792
657
732
792
659
725
729
720
717
688
720
720
725
717
700
701
693
689
681
736
644
690
704
705
716
719
715
719
724
729
735
743
750
751
747
750
759
770
755
752
751
756
752
766
773
770
769
769
770
766
772
771
842
755
701
758
752
748
734
738
743
720
806
737
672
738
726
721
724
727
728
726
722
742
743
741
734
741
751
745
731
726
690
734
728
736
736
731
732
728
729
725
723
738
736
753
750
759
753
754
760
760
756
764
772
764
770
770
749
753
760
753
751
758
747
752
735
726
730
729
731
705
738
745
744
744
732
750
744
732
740
744
737
730
751
724
723
728
736
709
729
725
716
718
734
724
714
729
719
723
717
719
761
805
752
680
755
748
752
